# Supplementary material for: Dark period transcriptomic and metabolic profiling of two diverse Eutrema salsugineum accessions
Source: Plant Direct. 2018 Feb 22;2(2):e00032. doi: 10.1002/pld3.32 (PMC6508522; doi:10.1002/pld3.32)
Supplement: Supplementary file 1 [file PLD3-2-e00032-s001.xlsx]

## Sheet: Supplementary Table 1
Supplementary Table 1. All genes identified in E. salsugineum Shandong (SH) and Yukon (YK) accessions.
Gene_id	SH	YK	foldChange	pval	padj	JGI scaffold	Start	End	A. thaliana ID	A. lyrata ID	S. parvula ID	Gene name	Shared with Champigny et al 2013	Shared with Champigny et al 2013 cabinent-grown plants	Shared with Champigny et al 2013 field-grown plants	True PAV genes
Thhalv10000199m.g	1	0	0	1	1	scaffold_15	3847082	3848227	AT1G64840.1	901334	Tp4g03230		Yes	Yes	No	Yes; SH only
Thhalv10000200m.g	1	0	0	1	1	scaffold_15	4866369	4868200	AT1G77020.1	895586	Tp5g32180		Yes	Yes	No	Yes; SH only
Thhalv10000211m.g	12	0	0	0.115774	1	scaffold_15	5339814	5341060	AT3G57710.1	907242	Tp3g24520		Yes	Yes	No	Yes; SH only
Thhalv10000228m.g	5	0	0	0.471281	1	scaffold_15	4870117	4871867	AT1G77060.1	476868	Tp5g32200		Yes	Yes	No	Yes; SH only
Thhalv10000284m.g	18	0	0	0.0363273	1	scaffold_15	4855732	4857729	AT4G20095.3	895912	Tp5g20790		Yes	Yes	No	Yes; SH only
Thhalv10000289m.g	1	0	0	1	1	scaffold_15	4872695	4874238	AT1G77090.1	895595	Tp5g32210		Yes	Yes	No	Yes; SH only
Thhalv10000296m.g	1	0	0	1	1	scaffold_15	4868670	4869591	AT1G77030.1	316620	Tp5g32190		Yes	Yes	No	Yes; SH only
Thhalv10000384m.g	2	0	0	0.845765	1	scaffold_15	2082463	2083184	AT2G23580.1	868162	Tp4g02520	ABE4,ATMES4,MES4	Yes	Yes	No	Yes; SH only
Thhalv10000385m.g	10	0	0	0.172184	1	scaffold_15	100536	101190	AT2G21220.1	900533	Tp4g00400		Yes	Yes	No	Yes; SH only
Thhalv10000387m.g	1	0	0	1	1	scaffold_15	4822248	4824110	AT1G79350.1	477100	Tp5g34410	EMB1135	Yes	Yes	No	Yes; SH only
Thhalv10000401m.g	1	0	0	1	1	scaffold_15	489872	490144					Yes	Yes	No	Yes; SH only
Thhalv10000412m.g	3	0	0	0.700739	1	scaffold_15	5562762	5563311					Yes	Yes	No	Yes; SH only
Thhalv10000470m.g	2	0	0	0.845765	1	scaffold_15	3206597	3207430	AT2G24450.1	481301	Tp4g03470	FLA3	Yes	Yes	No	Yes; SH only
Thhalv10000531m.g	1	0	0	1	1	scaffold_15	1735806	1736066	AT2G23270.1	900807	Tp7g34950		Yes	Yes	No	Yes; SH only
Thhalv10000603m.g	1	0	0	1	1	scaffold_15	2921187	2921942	AT2G24310.1	481288	Tp4g03310		Yes	Yes	No	Yes; SH only
Thhalv10000642m.g	9	0	0	0.210341	1	scaffold_15	190875	192752	AT2G22340.1				Yes	Yes	No	Yes; SH only
Thhalv10000653m.g	5	0	0	0.471281	1	scaffold_15	4819777	4821805	AT1G79350.1	477100	Tp5g34410	EMB1135	Yes	Yes	No	Yes; SH only
Thhalv10000769m.g	1	0	0	1	1	scaffold_20	2328073	2331108	AT5G47260.1	888542	Tp2g03980		Yes	Yes	No	Yes; SH only
Thhalv10001117m.g	4	0	0	0.575736	1	scaffold_20	1699313	1700047	AT3G47000.1	485080	Tp5g14720		Yes	Yes	No	Yes; SH only
Thhalv10001236m.g	2	0	0	0.845765	1	scaffold_20	687217	688725	AT5G44950.1	481458	Tp2g09770		Yes	Yes	No	Yes; SH only
Thhalv10001242m.g	3	0	0	0.700739	1	scaffold_20	635616	636655	AT5G44920.1		Tp2g09740		Yes	Yes	No	Yes; SH only
Thhalv10001420m.g	1	0	0	1	1	scaffold_22	1475973	1477777	AT2G47010.1	322350	Tp4g29010		Yes	Yes	No	Yes; SH only
Thhalv10001482m.g	2	0	0	0.845765	1	scaffold_22	360656	363179	AT2G44220.1	868561	Tp4g26300		Yes	Yes	No	Yes; SH only
Thhalv10001791m.g	1	0	0	1	1	scaffold_22	831536	833514	AT2G45420.1	483677	Tp4g27450	LBD18	Yes	Yes	No	Yes; SH only
Thhalv10001803m.g	2	0	0	0.845765	1	scaffold_22	1390230	1391403	AT2G46810.1	904152	Tp4g28840		Yes	Yes	No	Yes; SH only
Thhalv10001810m.g	1	0	0	1	1	scaffold_23	669850	677804	AT1G35530.2	473682	Tp1g30300		Yes	Yes	No	Yes; SH only
Thhalv10001842m.g	2	0	0	0.845765	1	scaffold_23	377553	377966	AT1G35230.1		Tp1g29960	AGP5	Yes	Yes	No	Yes; SH only
Thhalv10001847m.g	17	0	0	0.0439171	1	scaffold_23	1190505	1190873					Yes	Yes	No	Yes; SH only
Thhalv10001946m.g	1	0	0	1	1	scaffold_12	10555084	10557511	AT2G20250.1	874832	Tp3g33480		Yes	Yes	No	Yes; SH only
Thhalv10002072m.g	2	0	0	0.845765	1	scaffold_12	7850952	7852180	AT5G04110.1	472751	Tp6g38640	GYRB3	Yes	Yes	No	Yes; SH only
Thhalv10002074m.g	2	0	0	0.845765	1	scaffold_12	7886233	7887596	AT5G04110.1	472751	Tp6g38640	GYRB3	Yes	Yes	No	Yes; SH only
Thhalv10002216m.g	4	0	0	0.575736	1	scaffold_12	5144299	5144649	AT3G02520.1	477486	Tp3g01550	GF14 NU,GRF7	Yes	Yes	No	Yes; SH only
Thhalv10002335m.g	3	0	0	0.700739	1	scaffold_12	84268	85033			Tp7g10490		Yes	Yes	No	Yes; SH only
Thhalv10002414m.g	3	0	0	0.700739	1	scaffold_4	8855622	8859777	AT3G46220.1	323273	Tp5g15410		Yes	Yes	No	Yes; SH only
Thhalv10002476m.g	6	0	0	0.385189	1	scaffold_4	3309702	3312093	AT2G05160.1	480130	Tp3g23730		Yes	Yes	No	Yes; SH only
Thhalv10002756m.g	1	0	0	1	1	scaffold_4	7093804	7094117					Yes	Yes	No	Yes; SH only
Thhalv10002892m.g	1	0	0	1	1	scaffold_4	11750192	11750547					Yes	Yes	No	Yes; SH only
Thhalv10002925m.g	1	0	0	1	1	scaffold_4	10931102	10932396	AT3G44940.1	484892	Tp5g16290		Yes	Yes	No	Yes; SH only
Thhalv10002969m.g	61	0	0	3.3e-05	0.0310906	scaffold_4	6652387	6653459	AT3G62210.1	905905		EDA32	Yes	Yes	No	Yes; SH only
Thhalv10003061m.g	3	0	0	0.700739	1	scaffold_4	4206372	4208039	AT4G12720.1	874271	Tp7g14420	AtNUDT7,ATNUDX7,GFG1,NUDT7	Yes	Yes	No	Yes; SH only
Thhalv10003231m.g	2	0	0	0.845765	1	scaffold_17	101205	102876	AT5G44260.1	494567	Tp2g09070		Yes	Yes	No	Yes; SH only
Thhalv10003286m.g	2	0	0	0.845765	1	scaffold_17	4564483	4565117					Yes	Yes	No	Yes; SH only
Thhalv10003392m.g	2	0	0	0.845765	1	scaffold_17	852903	853181					Yes	Yes	No	Yes; SH only
Thhalv10003732m.g	2	0	0	0.845765	1	scaffold_6	2164975	2167411	AT5G62170.1	919470	Tp2g25350		Yes	Yes	No	Yes; SH only
Thhalv10004067m.g	2	0	0	0.845765	1	scaffold_6	6443845	6445548	AT2G02580.1	484396	Tp2g15480	CYP71B9	Yes	Yes	No	Yes; SH only
Thhalv10004132m.g	17	0	0	0.0439171	1	scaffold_6	4575847	4577651	AT3G24610.1	912541	Tp7g31430		Yes	Yes	No	Yes; SH only
Thhalv10005168m.g	3	0	0	0.700739	1	scaffold_6	12061499	12062754					Yes	Yes	No	Yes; SH only
Thhalv10005485m.g	1	0	0	1	1	scaffold_6	2180702	2182004	AT5G62160.1	886456	Tp2g25330	AtZIP12,ZIP12	Yes	Yes	No	Yes; SH only
Thhalv10005504m.g	1	0	0	1	1	scaffold_6	5042345	5043152					Yes	Yes	No	Yes; SH only
Thhalv10005698m.g	1	0	0	1	1	scaffold_6	696211	699567	AT5G65710.1	496808	Tp2g28810	HSL2	Yes	Yes	No	Yes; SH only
Thhalv10005920m.g	3	0	0	0.700739	1	scaffold_19	1782783	1784844	AT3G58340.1	907320	Tp5g04450		Yes	Yes	No	Yes; SH only
Thhalv10006210m.g	1	0	0	1	1	scaffold_19	555291	556089	AT2G46630.1	904132	Tp5g01480		Yes	Yes	No	Yes; SH only
Thhalv10006365m.g	1	0	0	1	1	scaffold_19	523566	524126	AT3G61920.1	907752	Tp5g01430		Yes	Yes	No	Yes; SH only
Thhalv10006372m.g	1	0	0	1	1	scaffold_19	1058780	1061224	AT2G44930.1	349109	Tp5g02760		Yes	Yes	No	Yes; SH only
Thhalv10007021m.g	5	0	0	0.471281	1	scaffold_5	1899418	1902409	AT1G33060.2	313859	Tp1g28600	ANAC014,NAC014	Yes	Yes	No	Yes; SH only
Thhalv10007154m.g	2	0	0	0.845765	1	scaffold_5	8999463	9002140	AT1G18880.1	472112	Tp1g16860		Yes	Yes	No	Yes; SH only
Thhalv10007384m.g	1	0	0	1	1	scaffold_5	9881867	9883417	AT1G16370.1	471833	Tp1g14540	ATOCT6,OCT6	Yes	Yes	No	Yes; SH only
Thhalv10008253m.g	4	0	0	0.575736	1	scaffold_5	8252947	8255169	AT1G20930.1	472331	Tp1g18640	CDKB2;2	Yes	Yes	No	Yes; SH only
Thhalv10008703m.g	2	0	0	0.845765	1	scaffold_5	9265045	9266375	AT1G18200.1	880119	Tp1g16190	AtRABA6b,RABA6b	Yes	Yes	No	Yes; SH only
Thhalv10008810m.g	2	0	0	0.845765	1	scaffold_5	9810193	9811525	AT1G16590.1	889051	Tp1g14740	ATREV7,REV7	Yes	Yes	No	Yes; SH only
Thhalv10008871m.g	1	0	0	1	1	scaffold_5	7080390	7080958	AT1G23530.1	472616	Tp1g20970		Yes	Yes	No	Yes; SH only
Thhalv10009018m.g	2	0	0	0.845765	1	scaffold_5	988985	989958	AT3G25150.2	340916	Tp3g22740		Yes	Yes	No	Yes; SH only
Thhalv10009019m.g	2	0	0	0.845765	1	scaffold_5	1008796	1009609	AT3G25150.2	340916	Tp3g22740		Yes	Yes	No	Yes; SH only
Thhalv10009038m.g	1	0	0	1	1	scaffold_5	4761802	4762533	AT1G30020.1	473221	Tp1g25900		Yes	Yes	No	Yes; SH only
Thhalv10009060m.g	1	0	0	1	1	scaffold_5	11524308	11524834	AT1G11925.1	471343	Tp6g13120		Yes	Yes	No	Yes; SH only
Thhalv10009070m.g	3	0	0	0.700739	1	scaffold_5	14666423	14667313	AT1G03810.1	311471	Tp1g02660		Yes	Yes	No	Yes; SH only
Thhalv10009091m.g	1	0	0	1	1	scaffold_5	12402840	12404071	AT1G09812.1	334263	Tp1g08430		Yes	Yes	No	Yes; SH only
Thhalv10009101m.g	1	0	0	1	1	scaffold_5	13340144	13340823	AT1G07300.1	887941	Tp1g06050		Yes	Yes	No	Yes; SH only
Thhalv10009109m.g	1	0	0	1	1	scaffold_5	6474773	6475309	AT1G26600.1	472749	Tp5g24380	CLE9	Yes	Yes	No	Yes; SH only
Thhalv10009207m.g	5	0	0	0.471281	1	scaffold_5	6851259	6852111	AT2G30810.1	481998	Tp1g21490		Yes	Yes	No	Yes; SH only
Thhalv10009345m.g	58	0	0	5.06e-05	0.043059	scaffold_5	7217478	7219062					Yes	Yes	No	Yes; SH only
Thhalv10009539m.g	1	0	0	1	1	scaffold_5	9730222	9730974	AT1G16825.1	879973	Tp1g14960		Yes	Yes	No	Yes; SH only
Thhalv10009571m.g	1	0	0	1	1	scaffold_5	15039401	15039955	AT5G38700.1	887407	Tp1g01670		Yes	Yes	No	Yes; SH only
Thhalv10010016m.g	1	0	0	1	1	scaffold_5	11712969	11713560	AT1G11570.2	334448	Tp1g10180	NTL	Yes	Yes	No	Yes; SH only
Thhalv10010344m.g	1	0	0	1	1	scaffold_16	2785376	2787681	AT3G49840.1	485343	Tp2g29040		Yes	Yes	No	Yes; SH only
Thhalv10010354m.g	1	0	0	1	1	scaffold_16	129520	131309	AT3G55700.1	867000	Tp5g06760		Yes	Yes	No	Yes; SH only
Thhalv10010483m.g	3	0	0	0.700739	1	scaffold_16	1950530	1951932	AT3G51470.1	485498	Tp5g10770		Yes	Yes	No	Yes; SH only
Thhalv10010633m.g	1	0	0	1	1	scaffold_16	1138194	1139830	AT3G53310.1	906718	Tp5g09020		Yes	Yes	No	Yes; SH only
Thhalv10010819m.g	4	0	0	0.575736	1	scaffold_16	1189321	1190190	AT3G53220.1	485697	Tp5g09120		Yes	Yes	No	Yes; SH only
Thhalv10011001m.g	1	0	0	1	1	scaffold_16	4637526	4638916	AT3G47250.1	862612	Tp5g16550		Yes	Yes	No	Yes; SH only
Thhalv10011165m.g	3	0	0	0.700739	1	scaffold_16	3288860	3290028					Yes	Yes	No	Yes; SH only
Thhalv10011766m.g	3	0	0	0.700739	1	scaffold_7	3417007	3418184	AT4G29760.1	857636	Tp7g27580		Yes	Yes	No	Yes; SH only
Thhalv10011866m.g	1	0	0	1	1	scaffold_7	640526	641363	AT1G17520.1	889159	Tp1g40670		Yes	Yes	No	Yes; SH only
Thhalv10011876m.g	1	0	0	1	1	scaffold_7	2423742	2424342	AT1G51355.1	474246	Tp1g38020		Yes	Yes	No	Yes; SH only
Thhalv10011887m.g	1	0	0	1	1	scaffold_7	2761193	2762510	AT4G22300.1	492637	Tp7g20420	SOBER1	Yes	Yes	No	Yes; SH only
Thhalv10011927m.g	5	0	0	0.471281	1	scaffold_7	4570509	4571146					Yes	Yes	No	Yes; SH only
Thhalv10011930m.g	2	0	0	0.845765	1	scaffold_7	5776413	5777243					Yes	Yes	No	Yes; SH only
Thhalv10011936m.g	16	0	0	0.0531664	1	scaffold_7	8477622	8478293					Yes	Yes	No	Yes; SH only
Thhalv10012058m.g	15	0	0	0.064453	1	scaffold_7	9356970	9357507					Yes	Yes	No	Yes; SH only
Thhalv10012478m.g	1	0	0	1	1	scaffold_2	8152708	8158022	AT5G60150.1	919258	Tp6g21800		Yes	Yes	No	Yes; SH only
Thhalv10013236m.g	1	0	0	1	1	scaffold_2	4006811	4009098	AT5G12180.1	488060	Tp6g31460	CPK17	Yes	Yes	No	Yes; SH only
Thhalv10013375m.g	1	0	0	1	1	scaffold_2	9145882	9148527	AT5G57690.1	332060	Tp6g19380	ATDGK4,DGK4	Yes	Yes	No	Yes; SH only
Thhalv10013485m.g	1	0	0	1	1	scaffold_2	10348136	10350124	AT1G60700.1	893469	Tp6g17470		Yes	Yes	No	Yes; SH only
Thhalv10013529m.g	1	0	0	1	1	scaffold_2	11978387	11981360	AT5G53150.1	495386	Tp6g15330		Yes	Yes	No	Yes; SH only
Thhalv10013546m.g	4	0	0	0.575736	1	scaffold_2	465650	467104	AT5G02190.1	908082	Tp6g40250	ATASP38,EMB24,PCS1	Yes	Yes	No	Yes; SH only
Thhalv10013631m.g	1	0	0	1	1	scaffold_2	4592486	4594713	AT5G14020.1	488230	Tp6g29980		Yes	Yes	No	Yes; SH only
Thhalv10013898m.g	1	0	0	1	1	scaffold_2	11913969	11915063	AT5G53290.1	918406	Tp6g15440	CRF3	Yes	Yes	No	Yes; SH only
Thhalv10013950m.g	1	0	0	1	1	scaffold_2	669629	671187	AT5G02890.1	324948	Tp6g39700		Yes	Yes	No	Yes; SH only
Thhalv10014281m.g	10	0	0	0.172184	1	scaffold_2	15181703	15182839	AT2G17920.1		Tp7g11050		Yes	Yes	No	Yes; SH only
Thhalv10014556m.g	2	0	0	0.845765	1	scaffold_2	2704179	2705288	AT5G08360.1	350085	Tp6g34580		Yes	Yes	No	Yes; SH only
Thhalv10014700m.g	2	0	0	0.845765	1	scaffold_2	48116	48933	AT5G01900.1	860504	Tp6g41150	ATWRKY62,WRKY62	Yes	Yes	No	Yes; SH only
Thhalv10014705m.g	6	0	0	0.385189	1	scaffold_2	11235051	11236194	AT2G45730.1	483709	Tp4g27780		Yes	Yes	No	Yes; SH only
Thhalv10014729m.g	15	0	0	0.064453	1	scaffold_2	3813387	3815242	AT3G07050.1	478024	Tp3g05990		Yes	Yes	No	Yes; SH only
Thhalv10014772m.g	13	0	0	0.0951131	1	scaffold_2	16453	17353	AT2G38640.1	482873	Tp6g41220		Yes	Yes	No	Yes; SH only
Thhalv10014872m.g	1	0	0	1	1	scaffold_2	7192451	7194482	AT5G20810.1	488986	Tp6g23720		Yes	Yes	No	Yes; SH only
Thhalv10014939m.g	4	0	0	0.575736	1	scaffold_2	5518483	5519312	AT5G16490.1	326092	Tp6g27670	RIC4	Yes	Yes	No	Yes; SH only
Thhalv10014964m.g	1	0	0	1	1	scaffold_2	3000697	3001289	AT5G09520.1	487769			Yes	Yes	No	Yes; SH only
Thhalv10015118m.g	3	0	0	0.700739	1	scaffold_2	6154486	6155040	AT5G18020.1	488668	Tp6g26260		Yes	Yes	No	Yes; SH only
Thhalv10015142m.g	4	0	0	0.575736	1	scaffold_2	8275969	8276702	AT5G59845.1	496121	Tp6g21530		Yes	Yes	No	Yes; SH only
Thhalv10015165m.g	1	0	0	1	1	scaffold_2	10427506	10427807		861659	Tp6g31180		Yes	Yes	No	Yes; SH only
Thhalv10015166m.g	1	0	0	1	1	scaffold_2	368384	368789	AT5G01075.1	324871	Tp6g40470		Yes	Yes	No	Yes; SH only
Thhalv10015340m.g	1	0	0	1	1	scaffold_2	8738975	8739668	AT3G47120.1	358097	Tp5g14620		Yes	Yes	No	Yes; SH only
Thhalv10015551m.g	10	0	0	0.172184	1	scaffold_2	7113579	7115626	AT5G21150.1	326484	Tp6g23370	AGO9	Yes	Yes	No	Yes; SH only
Thhalv10015554m.g	1	0	0	1	1	scaffold_2	18755101	18756091	AT1G34910.1				Yes	Yes	No	Yes; SH only
Thhalv10015673m.g	10	0	0	0.172184	1	scaffold_2	11105811	11108019	AT4G02760.3	335550			Yes	Yes	No	Yes; SH only
Thhalv10015680m.g	1	0	0	1	1	scaffold_2	13308961	13309366	AT4G11080.1	489947	Tp6g06370		Yes	Yes	No	Yes; SH only
Thhalv10015752m.g	1	0	0	1	1	scaffold_2	9077101	9077629	AT5G57820.1	358000	Tp6g19510		Yes	Yes	No	Yes; SH only
Thhalv10015788m.g	1	0	0	1	1	scaffold_2	7117086	7117757	AT3G08750.1		Tp3g20410		Yes	Yes	No	Yes; SH only
Thhalv10015912m.g	1	0	0	1	1	scaffold_2	10441142	10441513	AT5G55410.2	495625	Tp6g17330		Yes	Yes	No	Yes; SH only
Thhalv10015918m.g	1	0	0	1	1	scaffold_2	16829628	16830674					Yes	Yes	No	Yes; SH only
Thhalv10015936m.g	4	0	0	0.575736	1	scaffold_2	15043039	15046728	AT5G50770.1	495130	Tp6g12870	AtHSD6,HSD6	Yes	Yes	No	Yes; SH only
Thhalv10015952m.g	1	0	0	1	1	scaffold_2	14111528	14112068	AT5G08640.1	487705	Tp6g34220	ATFLS1,FLS,FLS1	Yes	Yes	No	Yes; SH only
Thhalv10015981m.g	1	0	0	1	1	scaffold_2	4142783	4142995	AT5G12880.1				Yes	Yes	No	Yes; SH only
Thhalv10016119m.g	2	0	0	0.845765	1	scaffold_2	15514225	15514525					Yes	Yes	No	Yes; SH only
Thhalv10016281m.g	1	0	0	1	1	scaffold_10	2806732	2809754					Yes	Yes	No	Yes; SH only
Thhalv10016445m.g	1	0	0	1	1	scaffold_10	5728328	5730707	AT2G30210.1	481932	Tp4g12800	LAC3	Yes	Yes	No	Yes; SH only
Thhalv10016475m.g	2	0	0	0.845765	1	scaffold_10	7630015	7632046	AT2G34170.1	321137	Tp4g16480		Yes	Yes	No	Yes; SH only
Thhalv10016810m.g	2	0	0	0.845765	1	scaffold_10	11360215	11361721	AT2G41800.1	483261	Tp4g24060		Yes	Yes	No	Yes; SH only
Thhalv10016988m.g	1	0	0	1	1	scaffold_10	11285693	11286718	AT2G41660.1	870628	Tp4g23900	MIZ1	Yes	Yes	No	Yes; SH only
Thhalv10017010m.g	1	0	0	1	1	scaffold_10	5518867	5522691	AT2G31300.1	482009	Tp4g13380	ARPC1,ARPC1B	Yes	Yes	No	Yes; SH only
Thhalv10017121m.g	1	0	0	1	1	scaffold_10	9825280	9826218	AT2G38600.1	321557	Tp4g20930		Yes	Yes	No	Yes; SH only
Thhalv10017132m.g	2	0	0	0.845765	1	scaffold_10	11745593	11746357	AT2G42760.1	483373	Tp4g24880		Yes	Yes	No	Yes; SH only
Thhalv10017387m.g	3	0	0	0.700739	1	scaffold_10	7689436	7690134	AT2G34330.1	482376	Tp4g16590		Yes	Yes	No	Yes; SH only
Thhalv10017484m.g	11	0	0	0.141104	1	scaffold_10	10308023	10309076					Yes	Yes	No	Yes; SH only
Thhalv10017553m.g	2	0	0	0.845765	1	scaffold_10	11679638	11680843	AT4G22280.1	880211	Tp4g10190		Yes	Yes	No	Yes; SH only
Thhalv10017593m.g	1	0	0	1	1	scaffold_10	7654399	7656778	AT2G34220.1	902505	Tp3g03240	MEE20	Yes	Yes	No	Yes; SH only
Thhalv10017617m.g	1	0	0	1	1	scaffold_10	11668758	11670288	AT4G22280.1	880211	Tp5g11020		Yes	Yes	No	Yes; SH only
Thhalv10017622m.g	1	0	0	1	1	scaffold_10	9319074	9319991	AT2G37610.1	345496	Tp4g19970		Yes	Yes	No	Yes; SH only
Thhalv10017655m.g	1	0	0	1	1	scaffold_10	5885853	5887651	AT2G30770.1	481994	Tp7g14120	CYP71A13	Yes	Yes	No	Yes; SH only
Thhalv10017726m.g	7	0	0	0.314708	1	scaffold_10	8448909	8449592	AT2G35980.1	482568	Tp4g18230	ATNHL10,NHL10,YLS9	Yes	Yes	No	Yes; SH only
Thhalv10017859m.g	2	0	0	0.845765	1	scaffold_10	9411789	9412681	AT2G37820.1		Tp_un0309_002		Yes	Yes	No	Yes; SH only
Thhalv10017970m.g	1	0	0	1	1	scaffold_10	5528355	5530595	AT5G61840.1	496352	Tp2g25040	GUT1	Yes	Yes	No	Yes; SH only
Thhalv10017986m.g	34	0	0	0.00209368	0.749034	scaffold_10	7168410	7168843					Yes	Yes	No	Yes; SH only
Thhalv10017987m.g	13	0	0	0.0951131	1	scaffold_10	4455994	4458070	AT3G47680.1				Yes	Yes	No	Yes; SH only
Thhalv10018035m.g	7	0	0	0.314708	1	scaffold_9	3696415	3702824	AT1G72125.1	316181	Tp5g27210		Yes	Yes	No	Yes; SH only
Thhalv10019301m.g	4	0	0	0.575736	1	scaffold_9	4186250	4186824	AT1G70985.1				Yes	Yes	No	Yes; SH only
Thhalv10019328m.g	3	0	0	0.700739	1	scaffold_9	1208941	1209788	AT1G77870.1	476952	Tp5g33040	MUB5	Yes	Yes	No	Yes; SH only
Thhalv10019443m.g	2	0	0	0.845765	1	scaffold_9	3681511	3682370	AT1G72140.1	895063	Tp1g20060		Yes	Yes	No	Yes; SH only
Thhalv10019505m.g	2	0	0	0.845765	1	scaffold_9	3068005	3068858					Yes	Yes	No	Yes; SH only
Thhalv10019586m.g	1	0	0	1	1	scaffold_9	10108426	10109758	AT2G26830.1	901488	Tp4g08910	emb1187	Yes	Yes	No	Yes; SH only
Thhalv10019669m.g	1	0	0	1	1	scaffold_9	3180756	3181708	AT1G73410.1	877443	Tp5g28620	ATMYB54,MYB54	Yes	Yes	No	Yes; SH only
Thhalv10019853m.g	1	0	0	1	1	scaffold_9	1424228	1425583	AT1G77405.1	895630	Tp5g32560		Yes	Yes	No	Yes; SH only
Thhalv10019862m.g	1	0	0	1	1	scaffold_9	2203243	2203632					Yes	Yes	No	Yes; SH only
Thhalv10020927m.g	1	0	0	1	1	scaffold_13	7939538	7942329	AT3G05180.1	896588	Tp3g04030		Yes	Yes	No	Yes; SH only
Thhalv10021000m.g	2	0	0	0.845765	1	scaffold_13	1531261	1533604	AT3G21465.1	873659	Tp3g19500		Yes	Yes	No	Yes; SH only
Thhalv10021398m.g	14	0	0	0.0782432	1	scaffold_13	3112982	3116622	AT1G29080.1				Yes	Yes	No	Yes; SH only
Thhalv10021502m.g	5	0	0	0.471281	1	scaffold_13	1869506	1870798	AT1G16240.1	477131	Tp1g14450	ATSYP51,SYP51	Yes	Yes	No	Yes; SH only
Thhalv10021537m.g	2	0	0	0.845765	1	scaffold_13	3816724	3817391	AT3G16330.1	479085	Tp3g14700		Yes	Yes	No	Yes; SH only
Thhalv10021987m.g	2	0	0	0.845765	1	scaffold_13	9394304	9394812	AT3G01960.1	316997	Tp3g00150		Yes	Yes	No	Yes; SH only
Thhalv10022162m.g	1	0	0	1	1	scaffold_13	8477121	8478206	AT3G03710.1	896385	Tp3g02680	PNP,RIF10	Yes	Yes	No	Yes; SH only
Thhalv10022251m.g	3	0	0	0.700739	1	scaffold_13	7518381	7519391	AT3G06120.1	896721	Tp3g05070	MUTE	Yes	Yes	No	Yes; SH only
Thhalv10022260m.g	3	0	0	0.700739	1	scaffold_13	5138195	5138869	AT3G13140.1	318086	Tp3g11310		Yes	Yes	No	Yes; SH only
Thhalv10022324m.g	1	0	0	1	1	scaffold_13	5096365	5096826	AT3G13275.1	897553	Tp3g11480		Yes	Yes	No	Yes; SH only
Thhalv10022334m.g	1	0	0	1	1	scaffold_13	3892004	3892402	AT3G16120.1	479066	Tp3g14480		Yes	Yes	No	Yes; SH only
Thhalv10022376m.g	1	0	0	1	1	scaffold_13	4645818	4647585	AT5G40990.1	910689	Tp1g40430	GLIP1	Yes	Yes	No	Yes; SH only
Thhalv10022503m.g	5	0	0	0.471281	1	scaffold_28	205458	207782	AT2G26760.1	901475	Tp4g08740	CYCB1;4	Yes	Yes	No	Yes; SH only
Thhalv10022873m.g	1	0	0	1	1	scaffold_11	8045137	8045717					Yes	Yes	No	Yes; SH only
Thhalv10022878m.g	3	0	0	0.700739	1	scaffold_11	1762755	1763285	AT5G34581.1				Yes	Yes	No	Yes; SH only
Thhalv10022906m.g	1	0	0	1	1	scaffold_11	6519718	6521018					Yes	Yes	No	Yes; SH only
Thhalv10022908m.g	30	0	0	0.00414322	1	scaffold_11	3601150	3602127		900301			Yes	Yes	No	Yes; SH only
Thhalv10022928m.g	2	0	0	0.845765	1	scaffold_11	8046098	8047282					Yes	Yes	No	Yes; SH only
Thhalv10022936m.g	16	0	0	0.0531664	1	scaffold_11	11090802	11092357	AT5G45775.2	916877	Tp5g04150		Yes	Yes	No	Yes; SH only
Thhalv10022938m.g	2	0	0	0.845765	1	scaffold_11	8486116	8486481	AT2G14070.1	480330	Tp3g27410		Yes	Yes	No	Yes; SH only
Thhalv10022943m.g	148	0	0	1.99e-09	5.92e-06	scaffold_11	11310926	11311783					Yes	Yes	No	Yes; SH only
Thhalv10022959m.g	1	0	0	1	1	scaffold_11	9496555	9497775	AT2G11000.1	480280	Tp3g26260	ATMAK10,MAK10	Yes	Yes	No	Yes; SH only
Thhalv10022979m.g	7	0	0	0.314708	1	scaffold_11	6549696	6552023	AT2G03510.1	484260	Tp2g14420		Yes	Yes	No	Yes; SH only
Thhalv10023064m.g	2	0	0	0.845765	1	scaffold_11	6576878	6578494	AT2G44450.1	903867	Tp4g26530	BGLU15	Yes	Yes	No	Yes; SH only
Thhalv10023163m.g	7	0	0	0.314708	1	scaffold_11	2237904	2238805	AT4G32200.1		Tp4g04860	ASY2	Yes	Yes	No	Yes; SH only
Thhalv10023206m.g	2	0	0	0.845765	1	scaffold_11	5763630	5766435					Yes	Yes	No	Yes; SH only
Thhalv10023407m.g	2	0	0	0.845765	1	scaffold_8	11990969	11993941	AT1G54450.1	883288	Tp_un0001_076		Yes	Yes	No	Yes; SH only
Thhalv10023482m.g	1	0	0	1	1	scaffold_8	1860222	1863018	AT3G53130.1	485688	Tp5g09190	CYP97C1,LUT1	Yes	Yes	No	Yes; SH only
Thhalv10023484m.g	7	0	0	0.314708	1	scaffold_8	1794616	1797568	AT3G54250.1	906831	Tp5g08150		Yes	Yes	No	Yes; SH only
Thhalv10023497m.g	1	0	0	1	1	scaffold_8	298680	299970	AT1G10270.1	867591	Tp1g08860	GRP23	Yes	Yes	No	Yes; SH only
Thhalv10023527m.g	4	0	0	0.575736	1	scaffold_8	1791663	1793970	AT3G54260.1	485823	Tp5g08140	TBL36	Yes	Yes	No	Yes; SH only
Thhalv10023542m.g	18	0	0	0.0363273	1	scaffold_8	1877771	1880043	AT3G53140.1	495497	Tp5g09180		Yes	Yes	No	Yes; SH only
Thhalv10023621m.g	6	0	0	0.385189	1	scaffold_8	1849105	1850093					Yes	Yes	No	Yes; SH only
Thhalv10023670m.g	4	0	0	0.575736	1	scaffold_8	1897108	1898471	AT3G62200.1				Yes	Yes	No	Yes; SH only
Thhalv10023678m.g	1	0	0	1	1	scaffold_8	1242128	1242901	AT1G12630.1	856016	Tp2g01530		Yes	Yes	No	Yes; SH only
Thhalv10023689m.g	5	0	0	0.471281	1	scaffold_8	3115295	3117067	AT1G11160.1	471250	Tp2g03270		Yes	Yes	No	Yes; SH only
Thhalv10023701m.g	11	0	0	0.141104	1	scaffold_8	1858271	1859993	AT2G36680.1	906697	Tp5g09200		Yes	Yes	No	Yes; SH only
Thhalv10023773m.g	8	0	0	0.257197	1	scaffold_8	13145419	13146694					Yes	Yes	No	Yes; SH only
Thhalv10023788m.g	7	0	0	0.314708	1	scaffold_8	351619	352078	AT1G64220.1	893007	Tp7g00380	TOM7-2	Yes	Yes	No	Yes; SH only
Thhalv10023903m.g	2	0	0	0.845765	1	scaffold_8	13213172	13213503	AT4G36960.1				Yes	Yes	No	Yes; SH only
Thhalv10023912m.g	11	0	0	0.141104	1	scaffold_8	1805409	1805954	AT5G26270.1	334421			Yes	Yes	No	Yes; SH only
Thhalv10024000m.g	5	0	0	0.471281	1	scaffold_8	3832866	3833479	ATCG01010.1	921163			Yes	Yes	No	Yes; SH only
Thhalv10024809m.g	1	0	0	1	1	scaffold_1	4185367	4188741	AT4G30870.1	916322	Tp6g04870	ATMUS81,MUS81	Yes	Yes	No	Yes; SH only
Thhalv10025088m.g	1	0	0	1	1	scaffold_1	8092064	8095129	AT4G21380.1	914539	Tp7g19500	ARK3,RK3	Yes	Yes	No	Yes; SH only
Thhalv10025519m.g	2	0	0	0.845765	1	scaffold_1	2045738	2048298	AT4G35160.1	328231	Tp7g32920		Yes	Yes	No	Yes; SH only
Thhalv10025621m.g	2	0	0	0.845765	1	scaffold_1	5266933	5268578	AT4G27790.1	913748	Tp7g25750		Yes	Yes	No	Yes; SH only
Thhalv10025778m.g	5	0	0	0.471281	1	scaffold_1	12795798	12798716	AT4G15955.3	329917	Tp7g14410		Yes	Yes	No	Yes; SH only
Thhalv10025908m.g	5	0	0	0.471281	1	scaffold_1	15514301	15516685	AT4G13870.2	493524	Tp7g11720	ATWEX,ATWRNEXO,WEX,WRNEXO	Yes	Yes	No	Yes; SH only
Thhalv10026142m.g	1	0	0	1	1	scaffold_1	10043059	10044318	AT4G17483.1	493129	Tp2g12060		Yes	Yes	No	Yes; SH only
Thhalv10026500m.g	3	0	0	0.700739	1	scaffold_1	7688962	7689452	AT4G22160.1	492649	Tp7g20320		Yes	Yes	No	Yes; SH only
Thhalv10026540m.g	6	0	0	0.385189	1	scaffold_1	8532044	8532647	AT4G19630.1	914699	Tp7g17590		Yes	Yes	No	Yes; SH only
Thhalv10026561m.g	2	0	0	0.845765	1	scaffold_1	854246	855155	AT4G37810.1	353057	Tp7g35460		Yes	Yes	No	Yes; SH only
Thhalv10026715m.g	2	0	0	0.845765	1	scaffold_1	11152923	11153650					Yes	Yes	No	Yes; SH only
Thhalv10026811m.g	1	0	0	1	1	scaffold_1	13386083	13386347	AT1G24440.1	890230	Tp1g23360		Yes	Yes	No	Yes; SH only
Thhalv10026813m.g	3	0	0	0.700739	1	scaffold_1	18329857	18330162	AT4G13230.1	333002	Tp7g10720		Yes	Yes	No	Yes; SH only
Thhalv10026909m.g	3	0	0	0.700739	1	scaffold_1	21681342	21682371	AT4G03090.1				Yes	Yes	No	Yes; SH only
Thhalv10026963m.g	5	0	0	0.471281	1	scaffold_1	7842831	7843658	AT4G21890.1	492682	Tp7g20040		Yes	Yes	No	Yes; SH only
Thhalv10027017m.g	1	0	0	1	1	scaffold_1	16311769	16312122	AT4G13600.1				Yes	Yes	No	Yes; SH only
Thhalv10027191m.g	1	0	0	1	1	scaffold_1	2724375	2724845	AT4G33585.1				Yes	Yes	No	Yes; SH only
Thhalv10027205m.g	2	0	0	0.845765	1	scaffold_1	17467775	17468561	AT5G16360.1	488488	Tp6g27830		Yes	Yes	No	Yes; SH only
Thhalv10027487m.g	1	0	0	1	1	scaffold_1	12252060	12252650	AT4G15140.1	859278	Tp7g13370		Yes	Yes	No	Yes; SH only
Thhalv10027521m.g	2	0	0	0.845765	1	scaffold_1	10840810	10842636	AT1G48920.1	474037	Tp1g35830	ATNUC-L1,NUC-L1,PARL1	Yes	Yes	No	Yes; SH only
Thhalv10027586m.g	1	0	0	1	1	scaffold_1	14863325	14864170	AT2G07760.1	856032	Tp6g03390		Yes	Yes	No	Yes; SH only
Thhalv10027810m.g	2	0	0	0.845765	1	scaffold_14	3121596	3122829	AT5G52930.1	495358	Tp7g14750		Yes	Yes	No	Yes; SH only
Thhalv10027845m.g	1	0	0	1	1	scaffold_14	4057024	4058149	AT4G37000.1	353127	Tp7g34760	ACD2,ATRCCR	Yes	Yes	No	Yes; SH only
Thhalv10027938m.g	2	0	0	0.845765	1	scaffold_14	3939864	3940947					Yes	Yes	No	Yes; SH only
Thhalv10027940m.g	1	0	0	1	1	scaffold_14	5452601	5453211	AT5G38610.1	916465	Tp7g03330		Yes	Yes	No	Yes; SH only
Thhalv10028083m.g	1	0	0	1	1	scaffold_14	3135746	3138312	AT5G13260.1	488142	Tp6g30730		Yes	Yes	No	Yes; SH only
Thhalv10028104m.g	1	0	0	1	1	scaffold_14	5122114	5123151	AT1G35890.1	919094			Yes	Yes	No	Yes; SH only
Thhalv10028149m.g	1	0	0	1	1	scaffold_14	3854577	3854918	AT3G28500.1	493981	Tp7g02060		Yes	Yes	No	Yes; SH only
Thhalv10028269m.g	2	0	0	0.845765	1	scaffold_14	5587205	5588613	AT5G38590.2	492179	Tp1g38380		Yes	Yes	No	Yes; SH only
Thhalv10028330m.g	1	0	0	1	1	scaffold_14	8481786	8483550	AT2G24645.1	901447	Tp4g03630		Yes	Yes	No	Yes; SH only
Thhalv10028404m.g	1	0	0	1	1	scaffold_3	1176401	1180577	AT4G02460.1	490319	Tp6g02370	PMS1	Yes	Yes	No	Yes; SH only
Thhalv10028521m.g	2	0	0	0.845765	1	scaffold_3	4307934	4310485	AT4G11530.1	883436	Tp6g05930	CRK34	Yes	Yes	No	Yes; SH only
Thhalv10028590m.g	1	0	0	1	1	scaffold_3	784212	786824	AT4G01730.1	912059	Tp6g01620		Yes	Yes	No	Yes; SH only
Thhalv10028626m.g	1	0	0	1	1	scaffold_3	405521	407646	AT3G61600.1	490453	Tp5g01810	ATPOB1,POB1	Yes	Yes	No	Yes; SH only
Thhalv10028707m.g	5	0	0	0.471281	1	scaffold_3	11902206	11904099	AT1G52950.1	868564	Tp3g28940		Yes	Yes	No	Yes; SH only
Thhalv10029102m.g	3	0	0	0.700739	1	scaffold_3	1577357	1577865					Yes	Yes	No	Yes; SH only
Thhalv10029104m.g	3	0	0	0.700739	1	scaffold_3	456936	457694	AT4G01060.1	327672	Tp6g01080	CPL3,ETC3	Yes	Yes	No	Yes; SH only
Thhalv10029105m.g	1	0	0	1	1	scaffold_3	2806038	2806287					Yes	Yes	No	Yes; SH only
Thhalv10029130m.g	1	0	0	1	1	scaffold_3	1636972	1638632	AT4G03220.1	327489	Tp6g03260		Yes	Yes	No	Yes; SH only
Thhalv10029228m.g	1	0	0	1	1	scaffold_3	3955295	3956113	AT4G11600.1	489982	Tp6g05870	ATGPX6,GPX6,LSC803,PHGPX	Yes	Yes	No	Yes; SH only
Thhalv10029231m.g	11	0	0	0.141104	1	scaffold_3	4903804	4904304	AT3G43610.1	484805	Tp5g17550		Yes	Yes	No	Yes; SH only
Thhalv10029239m.g	1	0	0	1	1	scaffold_3	410477	411394	AT4G01140.1	490456	Tp6g00970		Yes	Yes	No	Yes; SH only
Thhalv10029260m.g	1	0	0	1	1	scaffold_3	1015306	1015934	AT4G02140.1	912009	Tp6g02040		Yes	Yes	No	Yes; SH only
Thhalv10029368m.g	3	0	0	0.700739	1	scaffold_3	2953913	2955085	AT2G43260.1	870426	Tp1g31660		Yes	Yes	No	Yes; SH only
Thhalv10029530m.g	1	0	0	1	1	scaffold_3	7637674	7637919					Yes	Yes	No	Yes; SH only
XLOC_003049	14	0	0	0.0782432	1	scaffold_1	3094826	3095673					Yes	Yes	No	Yes; SH only
XLOC_003051	34	0	0	0.00209368	0.749034	scaffold_1	7767850	7768948					Yes	Yes	No	Yes; SH only
XLOC_003055	55	0	0	7.8e-05	0.0634296	scaffold_1	14185580	14186471					Yes	Yes	No	Yes; SH only
XLOC_005642	40	0	0	0.000779281	0.398279	scaffold_12	5142155	5143086	AT5G42080.3	493775	Tp7g00050	dynamin-like protein	Yes	Yes	No	Yes; SH only
XLOC_008741	20	0	0	0.0249596	1	scaffold_14	5771611	5772523					Yes	Yes	No	Yes; SH only
XLOC_016856	39	0	0	0.000916198	0.420229	scaffold_3	9381666	9382550					Yes	Yes	No	Yes; SH only
XLOC_016861	22	0	0	0.0172438	1	scaffold_31	226528	228988					Yes	Yes	No	Yes; SH only
XLOC_020731	76	0	0	4.4e-06	0.00655793	scaffold_5	15126937	15127833					Yes	Yes	No	Yes; SH only
XLOC_022732	20	0	0	0.0249596	1	scaffold_6	7912317	7913452					Yes	Yes	No	Yes; SH only
XLOC_025497	15	0	0	0.064453	1	scaffold_9	9352972	9354744	AT5G17125.1			transposable element gene	Yes	Yes	No	Yes; SH only
Thhalv10000286m.g	0	2	Inf	0.845765	1	scaffold_15	2881267	2882599	AT4G36430.1	480719	Tp7g34090		Yes	Yes	No	Yes; YK only
Thhalv10000495m.g	0	1	Inf	1	1	scaffold_15	4209818	4211324	AT2G24800.1	481340	Tp4g03830		Yes	Yes	No	Yes; YK only
Thhalv10000521m.g	0	1	Inf	1	1	scaffold_15	6526694	6530592	AT5G45570.1		Tp6g10920		Yes	Yes	No	Yes; YK only
Thhalv10000630m.g	0	2	Inf	0.845765	1	scaffold_15	557950	561823	AT3G18140.1	479304	Tp4g01080		Yes	Yes	No	Yes; YK only
Thhalv10000726m.g	0	1	Inf	1	1	scaffold_15	5600128	5600703	AT1G63370.1	475088	Tp2g02030		Yes	Yes	No	Yes; YK only
Thhalv10000747m.g	0	3	Inf	0.700739	1	scaffold_20	951733	958824	AT5G45230.1	494460	Tp2g10070		Yes	Yes	No	Yes; YK only
Thhalv10000892m.g	0	2	Inf	0.845765	1	scaffold_20	2263625	2264914	AT5G47160.1	494263	Tp2g11970		Yes	Yes	No	Yes; YK only
Thhalv10000953m.g	0	2	Inf	0.845765	1	scaffold_20	2252393	2253450	AT5G47150.1	330713	Tp2g11960		Yes	Yes	No	Yes; YK only
Thhalv10000961m.g	0	4	Inf	0.575736	1	scaffold_20	1974174	1975953	AT5G46690.1	494310	Tp2g11500	bHLH071	Yes	Yes	No	Yes; YK only
Thhalv10001088m.g	0	2	Inf	0.845765	1	scaffold_20	259085	260974	AT5G44582.1				Yes	Yes	No	Yes; YK only
Thhalv10001160m.g	0	1	Inf	1	1	scaffold_20	909055	909599	AT5G45220.1	338955	Tp2g10040		Yes	Yes	No	Yes; YK only
Thhalv10001175m.g	0	1	Inf	1	1	scaffold_20	1285770	1287271	AT5G45580.1	356449	Tp2g10470		Yes	Yes	No	Yes; YK only
Thhalv10001259m.g	0	3	Inf	0.700739	1	scaffold_21	479155	479474					Yes	Yes	No	Yes; YK only
Thhalv10001344m.g	0	1	Inf	1	1	scaffold_22	1546264	1549315	AT2G47230.1	871265	Tp3g05300	ATDUF6,DUF6	Yes	Yes	No	Yes; YK only
Thhalv10001617m.g	0	2	Inf	0.845765	1	scaffold_22	739732	742355	AT2G45190.1	903959	Tp_un0031_008	AFO,FIL,YAB1	Yes	Yes	No	Yes; YK only
Thhalv10001770m.g	0	1	Inf	1	1	scaffold_22	443648	447514	AT2G44470.3	483572	Tp4g26550	BGLU29	Yes	Yes	No	Yes; YK only
Thhalv10002208m.g	0	5	Inf	0.471281	1	scaffold_12	2345550	2347631	AT1G09870.1	312030	Tp1g08500		Yes	Yes	No	Yes; YK only
Thhalv10002495m.g	0	1	Inf	1	1	scaffold_4	11716135	11720824	AT3G44550.1	484867	Tp5g16640	FAR5	Yes	Yes	No	Yes; YK only
Thhalv10002591m.g	0	1	Inf	1	1	scaffold_4	8200168	8202915	AT3G46490.1	485020	Tp1g29930		Yes	Yes	No	Yes; YK only
Thhalv10002680m.g	0	1	Inf	1	1	scaffold_4	13034829	13035529	AT3G43110.1	905411	Tp5g18750		Yes	Yes	No	Yes; YK only
Thhalv10002924m.g	0	1	Inf	1	1	scaffold_4	10770183	10775662	AT1G12290.1	312255	Tp1g10900		Yes	Yes	No	Yes; YK only
Thhalv10003032m.g	0	1	Inf	1	1	scaffold_4	2598546	2600762	AT1G73700.1	328320	Tp5g28880		Yes	Yes	No	Yes; YK only
Thhalv10003088m.g	0	8	Inf	0.257197	1	scaffold_4	7723197	7724253	AT3G23730.1	479888	Tp3g21440	XTH16	Yes	Yes	No	Yes; YK only
Thhalv10004115m.g	0	5	Inf	0.471281	1	scaffold_6	8006706	8010525	AT5G36260.1	859726	Tp7g05910		Yes	Yes	No	Yes; YK only
Thhalv10004207m.g	0	27	Inf	0.00700384	1	scaffold_6	8046786	8049417	AT5G36250.1	493662	Tp7g05920		Yes	Yes	No	Yes; YK only
Thhalv10004342m.g	0	1	Inf	1	1	scaffold_6	255034	257356	AT5G66710.1	496930	Tp2g29990		Yes	Yes	No	Yes; YK only
Thhalv10004452m.g	0	1	Inf	1	1	scaffold_6	3548512	3549606	AT5G25330.1	489384	Tp2g22210		Yes	Yes	No	Yes; YK only
Thhalv10004752m.g	0	1	Inf	1	1	scaffold_6	3614569	3616201	AT5G25475.1	862948	Tp2g22060		Yes	Yes	No	Yes; YK only
Thhalv10004760m.g	0	17	Inf	0.0439171	1	scaffold_6	6863915	6864906	AT2G03750.1	484284	Tp2g14580		Yes	Yes	No	Yes; YK only
Thhalv10004878m.g	0	24	Inf	0.011978	1	scaffold_6	7279361	7281565	AT2G02390.1	864665	Tp2g13660	ATGSTZ1,GST18,GSTZ1	Yes	Yes	No	Yes; YK only
Thhalv10004973m.g	0	3	Inf	0.700739	1	scaffold_6	3488783	3489768	AT5G25190.1	489371	Tp2g22340		Yes	Yes	No	Yes; YK only
Thhalv10005091m.g	0	1	Inf	1	1	scaffold_6	7505898	7506823	AT2G01913.1	484111	Tp2g13350		Yes	Yes	No	Yes; YK only
Thhalv10005419m.g	0	1	Inf	1	1	scaffold_6	8466919	8468388	AT5G35960.1	355584	Tp7g06200		Yes	Yes	No	Yes; YK only
Thhalv10005642m.g	0	1	Inf	1	1	scaffold_6	2318342	2320500	AT5G61865.1	496355	Tp2g25060		Yes	Yes	No	Yes; YK only
Thhalv10005680m.g	0	1	Inf	1	1	scaffold_6	4769293	4772200	AT5G49050.1	917855	Tp4g29650		Yes	Yes	No	Yes; YK only
Thhalv10006332m.g	0	3	Inf	0.700739	1	scaffold_19	204751	205296	AT3G62930.1	907871	Tp5g00590		Yes	Yes	No	Yes; YK only
Thhalv10007598m.g	0	2	Inf	0.845765	1	scaffold_5	1456833	1458516	AT1G33612.1	899694	Tp1g29040		Yes	Yes	No	Yes; YK only
Thhalv10007766m.g	0	1	Inf	1	1	scaffold_5	6868624	6870082	AT1G24130.1	495067	Tp1g21460		Yes	Yes	No	Yes; YK only
Thhalv10008824m.g	0	1	Inf	1	1	scaffold_5	8366472	8368074	AT1G20700.1	335316	Tp1g18430	ATWOX14,WOX14	Yes	Yes	No	Yes; YK only
Thhalv10009214m.g	0	3	Inf	0.700739	1	scaffold_5	1713310	1713624	AT4G10270.1	863643	Tp6g07160		Yes	Yes	No	Yes; YK only
Thhalv10009547m.g	0	2	Inf	0.845765	1	scaffold_5	8986488	8989031	AT1G18900.1	889321	Tp1g16880		Yes	Yes	No	Yes; YK only
Thhalv10009576m.g	0	2	Inf	0.845765	1	scaffold_5	1428165	1429045	AT1G33612.1	899694	Tp1g29040		Yes	Yes	No	Yes; YK only
Thhalv10009611m.g	0	1	Inf	1	1	scaffold_5	756776	757552	AT1G07440.1	470766	Tp7g15310		Yes	Yes	No	Yes; YK only
Thhalv10009651m.g	0	1	Inf	1	1	scaffold_5	7308209	7309518	AT1G23000.1	889814	Tp1g20460		Yes	Yes	No	Yes; YK only
Thhalv10009672m.g	0	1	Inf	1	1	scaffold_5	4862758	4863999	AT1G29860.1	313633	Tp1g25750	ATWRKY71,WRKY71	Yes	Yes	No	Yes; YK only
Thhalv10009674m.g	0	3	Inf	0.700739	1	scaffold_5	12200073	12201182	AT1G10360.1	471148	Tp1g08970	ATGSTU18,GST29,GSTU18	Yes	Yes	No	Yes; YK only
Thhalv10009725m.g	0	2	Inf	0.845765	1	scaffold_5	6931238	6932285	AT1G23950.2	472658			Yes	Yes	No	Yes; YK only
Thhalv10009767m.g	0	1	Inf	1	1	scaffold_5	2322421	2323976	AT1G60450.1	875919	Tp2g04260	AtGolS7,GolS7	Yes	Yes	No	Yes; YK only
Thhalv10009783m.g	0	1	Inf	1	1	scaffold_5	3758871	3759400	AT3G14067.1	478817	Tp3g12310		Yes	Yes	No	Yes; YK only
Thhalv10010474m.g	0	4	Inf	0.575736	1	scaffold_16	3713008	3715458	AT3G48350.1	485194	Tp6g12360		Yes	Yes	No	Yes; YK only
Thhalv10010513m.g	0	2	Inf	0.845765	1	scaffold_16	447913	451319	AT3G54990.1	485918	Tp5g07440	SMZ	Yes	Yes	No	Yes; YK only
Thhalv10010580m.g	0	2	Inf	0.845765	1	scaffold_16	4151072	4152770	AT3G47830.1	866111	Tp5g14130		Yes	Yes	No	Yes; YK only
Thhalv10010873m.g	0	1	Inf	1	1	scaffold_16	3888828	3889174	AT3G48180.1	906055	Tp5g13860		Yes	Yes	No	Yes; YK only
Thhalv10011041m.g	0	1	Inf	1	1	scaffold_16	4365821	4366182					Yes	Yes	No	Yes; YK only
Thhalv10011051m.g	0	2	Inf	0.845765	1	scaffold_16	1743670	1745064	AT3G51910.1	485548	Tp5g10360	AT-HSFA7A,HSFA7A	Yes	Yes	No	Yes; YK only
Thhalv10011847m.g	0	3	Inf	0.700739	1	scaffold_7	3729540	3730432	AT1G49405.1	314359	Tp1g36250		Yes	Yes	No	Yes; YK only
Thhalv10012141m.g	0	2	Inf	0.845765	1	scaffold_7	7180028	7183902	AT1G67020.1		Tp_un0006_021		Yes	Yes	No	Yes; YK only
Thhalv10012159m.g	0	1	Inf	1	1	scaffold_7	10077211	10078047	AT3G29750.1		Tp_un0006_021		Yes	Yes	No	Yes; YK only
Thhalv10012230m.g	0	3	Inf	0.700739	1	scaffold_7	5480612	5482216	AT5G43470.1	494924	Tp2g05350	HRT,RCY1,RPP8	Yes	Yes	No	Yes; YK only
Thhalv10012262m.g	0	2	Inf	0.845765	1	scaffold_7	1404802	1405008	AT1G52855.1	892305	Tp1g39430		Yes	Yes	No	Yes; YK only
Thhalv10012348m.g	0	1	Inf	1	1	scaffold_7	12553801	12554103	AT1G44414.1	891393	Tp1g33530		Yes	Yes	No	Yes; YK only
Thhalv10012354m.g	0	1	Inf	1	1	scaffold_7	1409458	1410501	AT1G52830.1	474409	Tp1g39420	IAA6,SHY1	Yes	Yes	No	Yes; YK only
Thhalv10012369m.g	0	2	Inf	0.845765	1	scaffold_7	949236	950611	AT1G53650.2	883045	Tp1g40190	CID8	Yes	Yes	No	Yes; YK only
Thhalv10013013m.g	0	3	Inf	0.700739	1	scaffold_2	11890999	11892915	AT5G53320.1	357577	Tp6g15470		Yes	Yes	No	Yes; YK only
Thhalv10013474m.g	0	1	Inf	1	1	scaffold_2	7670256	7671822	AT5G22730.1	489119	Tp7g02230		Yes	Yes	No	Yes; YK only
Thhalv10013693m.g	0	1	Inf	1	1	scaffold_2	1705584	1706892	AT5G05810.1	908496	Tp6g37090	ATL43	Yes	Yes	No	Yes; YK only
Thhalv10013896m.g	0	1	Inf	1	1	scaffold_2	11243951	11245453	AT5G54160.1	495497	Tp6g16210	ATOMT1,OMT1	Yes	Yes	No	Yes; YK only
Thhalv10014447m.g	0	1	Inf	1	1	scaffold_2	11957027	11959709	AT5G53190.1	495392	Tp6g15370		Yes	Yes	No	Yes; YK only
Thhalv10014488m.g	0	1	Inf	1	1	scaffold_2	8173640	8174920	AT5G60130.2	919255	Tp6g21790		Yes	Yes	No	Yes; YK only
Thhalv10014701m.g	0	1	Inf	1	1	scaffold_2	11577986	11578647	AT5G53670.1		Tp6g15780		Yes	Yes	No	Yes; YK only
Thhalv10014905m.g	0	1	Inf	1	1	scaffold_2	11358250	11358720	AT5G53980.1	495477	Tp_un0727_001	ATHB52,HB52	Yes	Yes	No	Yes; YK only
Thhalv10014988m.g	0	3	Inf	0.700739	1	scaffold_2	64071	64514	AT5G01881.1		Tp6g41110		Yes	Yes	No	Yes; YK only
Thhalv10015151m.g	0	1	Inf	1	1	scaffold_2	15465916	15466210					Yes	Yes	No	Yes; YK only
Thhalv10015202m.g	0	1	Inf	1	1	scaffold_2	470938	471192	AT5G02220.1	486999	Tp6g40230		Yes	Yes	No	Yes; YK only
Thhalv10015303m.g	0	1	Inf	1	1	scaffold_2	13027839	13031369	AT5G51870.3	885294	Tp6g14130	AGL71	Yes	Yes	No	Yes; YK only
Thhalv10015391m.g	0	1	Inf	1	1	scaffold_2	8272439	8272963	AT5G59860.1	886219	Tp5g15580		Yes	Yes	No	Yes; YK only
Thhalv10015470m.g	0	1	Inf	1	1	scaffold_2	8784385	8786381	AT5G58660.1	495988	Tp6g20360		Yes	Yes	No	Yes; YK only
Thhalv10015560m.g	0	3	Inf	0.700739	1	scaffold_2	4137249	4139388	AT5G12870.1	909234	Tp6g31080	ATMYB46,MYB46	Yes	Yes	No	Yes; YK only
Thhalv10015657m.g	0	2	Inf	0.845765	1	scaffold_2	2030869	2031439	AT1G11240.1	471258	Tp1g09900		Yes	Yes	No	Yes; YK only
Thhalv10015686m.g	0	2	Inf	0.845765	1	scaffold_2	19700078	19701759	AT3G31430.1	866052	Tp6g04550		Yes	Yes	No	Yes; YK only
Thhalv10015718m.g	0	48	Inf	0.000221943	0.147042	scaffold_2	9629678	9632276	AT5G56920.1	918850			Yes	Yes	No	Yes; YK only
Thhalv10015901m.g	0	1	Inf	1	1	scaffold_2	7838446	7841593	AT5G22980.1	489152	Tp6g22420	scpl47	Yes	Yes	No	Yes; YK only
Thhalv10015937m.g	0	2	Inf	0.845765	1	scaffold_2	3151606	3152356	AT5G09980.1			PROPEP4	Yes	Yes	No	Yes; YK only
Thhalv10016002m.g	0	7	Inf	0.314708	1	scaffold_2	1068336	1069064	AT5G04000.1	325049	Tp6g38760		Yes	Yes	No	Yes; YK only
Thhalv10016005m.g	0	3	Inf	0.700739	1	scaffold_2	3581073	3582487	AT5G25270.1	489377	Tp2g22260		Yes	Yes	No	Yes; YK only
Thhalv10016044m.g	0	1	Inf	1	1	scaffold_2	1969160	1969924	AT5G06500.1		Tp6g36360	AGL96	Yes	Yes	No	Yes; YK only
Thhalv10017090m.g	0	1	Inf	1	1	scaffold_10	11711944	11713306	AT2G42660.1	321945	Tp4g24800		Yes	Yes	No	Yes; YK only
Thhalv10017316m.g	0	1	Inf	1	1	scaffold_10	7615467	7616121	AT2G34140.1	902497	Tp1g25090		Yes	Yes	No	Yes; YK only
Thhalv10017394m.g	0	1	Inf	1	1	scaffold_10	11632781	11634008	AT2G42530.1	483346	Tp4g24660	COR15B	Yes	Yes	No	Yes; YK only
Thhalv10017730m.g	0	1	Inf	1	1	scaffold_10	7770884	7771898	AT2G34530.1	869768	Tp4g16790		Yes	Yes	No	Yes; YK only
Thhalv10017736m.g	0	1	Inf	1	1	scaffold_10	9670193	9671891	AT2G07190.1	337235	Tp4g06570		Yes	Yes	No	Yes; YK only
Thhalv10017767m.g	0	1	Inf	1	1	scaffold_10	7049494	7050195	AT3G11630.1	897365	Tp3g09860		Yes	Yes	No	Yes; YK only
Thhalv10017840m.g	0	5	Inf	0.471281	1	scaffold_10	4840004	4841063	AT2G29460.1	901907	Tp4g12210	ATGSTU4,GST22,GSTU4	Yes	Yes	No	Yes; YK only
Thhalv10018465m.g	0	1	Inf	1	1	scaffold_9	4017431	4019576	AT1G71380.1	476269	Tp5g26540	ATCEL3,ATGH9B3,CEL3	Yes	Yes	No	Yes; YK only
Thhalv10018521m.g	0	1	Inf	1	1	scaffold_9	1428325	1430876	AT1G77390.1	476903	Tp5g32540	CYCA1,CYCA1;2,DYP,TAM	Yes	Yes	No	Yes; YK only
Thhalv10019032m.g	0	2	Inf	0.845765	1	scaffold_9	9771053	9772025	AT1G67035.2	494151	Tp5g21970		Yes	Yes	No	Yes; YK only
Thhalv10019086m.g	0	1	Inf	1	1	scaffold_9	3097058	3098164	AT1G73640.1	476500	Tp5g28810	AtRABA6a,RABA6a	Yes	Yes	No	Yes; YK only
Thhalv10019153m.g	0	1	Inf	1	1	scaffold_9	3130737	3131595	AT1G73580.1	316299	Tp5g28480		Yes	Yes	No	Yes; YK only
Thhalv10019377m.g	0	4	Inf	0.575736	1	scaffold_9	168011	168448					Yes	Yes	No	Yes; YK only
Thhalv10019403m.g	0	1	Inf	1	1	scaffold_9	9838452	9838905					Yes	Yes	No	Yes; YK only
Thhalv10019487m.g	0	1	Inf	1	1	scaffold_9	3749819	3751980	AT2G07200.1	337115			Yes	Yes	No	Yes; YK only
Thhalv10019589m.g	0	1	Inf	1	1	scaffold_9	6117857	6119100	AT1G67980.1	475925	Tp5g23000	CCOAMT	Yes	Yes	No	Yes; YK only
Thhalv10019617m.g	0	1	Inf	1	1	scaffold_9	6004945	6006923	AT2G33020.1	480008	Tp4g15360	AtRLP24,RLP24	Yes	Yes	No	Yes; YK only
Thhalv10019628m.g	0	6	Inf	0.385189	1	scaffold_9	3135731	3136552	AT5G58440.1	495961		SNX2a	Yes	Yes	No	Yes; YK only
Thhalv10019825m.g	0	1	Inf	1	1	scaffold_9	5907907	5908629	AT1G68360.1	894600	Tp5g23410		Yes	Yes	No	Yes; YK only
Thhalv10020507m.g	0	1	Inf	1	1	scaffold_13	6561548	6564791	AT3G09260.1	478241	Tp5g31060	BGLU23,LEB,PSR3.1,PYK10	Yes	Yes	No	Yes; YK only
Thhalv10021032m.g	0	2	Inf	0.845765	1	scaffold_13	9203143	9205482	AT3G01330.1	861888	Tp3g00740	DEL3,E2FF,E2L2	Yes	Yes	No	Yes; YK only
Thhalv10021040m.g	0	2	Inf	0.845765	1	scaffold_13	4389573	4391858	AT3G14850.2	478900	Tp3g13060	TBL41	Yes	Yes	No	Yes; YK only
Thhalv10021065m.g	0	1	Inf	1	1	scaffold_13	3519620	3521490	AT3G17060.1	479173	Tp3g15290		Yes	Yes	No	Yes; YK only
Thhalv10021118m.g	0	2	Inf	0.845765	1	scaffold_13	8725242	8727022	AT3G03230.1	477569	Tp3g02270		Yes	Yes	No	Yes; YK only
Thhalv10021547m.g	0	1	Inf	1	1	scaffold_13	1002443	1003888	AT3G22620.1	479778	Tp3g20380		Yes	Yes	No	Yes; YK only
Thhalv10021791m.g	0	1	Inf	1	1	scaffold_13	2156159	2156841	AT3G20220.1	479541	Tp3g18240		Yes	Yes	No	Yes; YK only
Thhalv10021914m.g	0	3	Inf	0.700739	1	scaffold_13	2452354	2453099	AT3G19550.1	479468	Tp3g17600		Yes	Yes	No	Yes; YK only
Thhalv10021924m.g	0	1	Inf	1	1	scaffold_13	642985	643674	AT3G23100.1	479818	Tp3g20780	XRCC4	Yes	Yes	No	Yes; YK only
Thhalv10021937m.g	0	1	Inf	1	1	scaffold_13	3702528	3705378	AT3G16600.1	318431	Tp3g18040		Yes	Yes	No	Yes; YK only
Thhalv10021999m.g	0	2	Inf	0.845765	1	scaffold_13	7245440	7246669	AT2G31470.1	893290	Tp_un0074_003	DOR	Yes	Yes	No	Yes; YK only
Thhalv10022093m.g	0	1	Inf	1	1	scaffold_13	7675449	7680599	AT3G05790.1	477873	Tp2g21140	LON4	Yes	Yes	No	Yes; YK only
Thhalv10022147m.g	0	21	Inf	0.0207319	1	scaffold_13	2455891	2456786	AT1G76810.1	908813	Tp5g31970		Yes	Yes	No	Yes; YK only
Thhalv10022166m.g	0	1	Inf	1	1	scaffold_13	8067604	8070347	AT3G04850.1	317350	Tp7g12900		Yes	Yes	No	Yes; YK only
Thhalv10022263m.g	0	1	Inf	1	1	scaffold_13	3681915	3685664	AT3G16650.1	479131	Tp3g14940		Yes	Yes	No	Yes; YK only
Thhalv10022282m.g	0	4	Inf	0.575736	1	scaffold_13	3920082	3921092	AT3G16040.1	920992			Yes	Yes	No	Yes; YK only
Thhalv10022316m.g	0	3	Inf	0.700739	1	scaffold_13	7611766	7612323	AT5G26731.1	896695	Tp3g04850		Yes	Yes	No	Yes; YK only
Thhalv10022410m.g	0	1	Inf	1	1	scaffold_13	404330	405031	AT3G11630.1	897365	Tp3g09860		Yes	Yes	No	Yes; YK only
Thhalv10022414m.g	0	1	Inf	1	1	scaffold_13	3337900	3338154	AT3G17580.1	898099	Tp3g15710		Yes	Yes	No	Yes; YK only
Thhalv10022614m.g	0	3	Inf	0.700739	1	scaffold_11	2083045	2085189	AT2G17370.1	480621	Tp5g31650	HMG2,HMGR2	Yes	Yes	No	Yes; YK only
Thhalv10022780m.g	0	1	Inf	1	1	scaffold_11	5736680	5738691	AT2G35310.1	480792	Tp3g15230		Yes	Yes	No	Yes; YK only
Thhalv10022919m.g	0	12	Inf	0.115774	1	scaffold_11	882143	882721	AT2G18210.1	900197	Tp7g34160		Yes	Yes	No	Yes; YK only
Thhalv10022920m.g	0	9	Inf	0.210341	1	scaffold_11	7252334	7253208	AT2G14900.1	343104	Tp3g28350		Yes	Yes	No	Yes; YK only
Thhalv10022924m.g	0	3	Inf	0.700739	1	scaffold_11	7054723	7056233	AT1G26762.1	918004			Yes	Yes	No	Yes; YK only
Thhalv10022957m.g	0	38	Inf	0.00107838	0.475297	scaffold_11	6613236	6613910	AT2G15220.1	899731	Tp3g28460		Yes	Yes	No	Yes; YK only
Thhalv10022994m.g	0	46	Inf	0.0003019	0.175978	scaffold_11	6512712	6513386	AT2G15220.1	899731	Tp3g28460		Yes	Yes	No	Yes; YK only
Thhalv10023159m.g	0	1	Inf	1	1	scaffold_11	1555471	1556902	AT5G12270.1	350417	Tp6g36990		Yes	Yes	No	Yes; YK only
Thhalv10023714m.g	0	1	Inf	1	1	scaffold_8	6520433	6521143	AT1G58170.1	475425	Tp2g05440		Yes	Yes	No	Yes; YK only
Thhalv10023925m.g	0	1	Inf	1	1	scaffold_8	4176023	4178614	AT1G60500.1	338327	Tp2g04230	DRP4C	Yes	Yes	No	Yes; YK only
Thhalv10024110m.g	0	1	Inf	1	1	scaffold_8	5131653	5133201	AT2G07760.1	347890			Yes	Yes	No	Yes; YK only
Thhalv10024160m.g	0	2	Inf	0.845765	1	scaffold_8	7005176	7006151	AT1G58007.1	475450	Tp2g05600		Yes	Yes	No	Yes; YK only
Thhalv10024457m.g	0	1	Inf	1	1	scaffold_1	8359049	8361617	AT4G20770.1	858602	Tp7g18840		Yes	Yes	No	Yes; YK only
Thhalv10024473m.g	0	3	Inf	0.700739	1	scaffold_1	9462162	9464477	AT3G05370.1	477824	Tp7g15720	AtRLP31,RLP31	Yes	Yes	No	Yes; YK only
Thhalv10024538m.g	0	1	Inf	1	1	scaffold_1	755703	758838	AT4G38050.1	912521	Tp7g35690		Yes	Yes	No	Yes; YK only
Thhalv10024664m.g	0	1	Inf	1	1	scaffold_1	9565701	9568537	AT4G18250.1	493041	Tp4g25620		Yes	Yes	No	Yes; YK only
Thhalv10024976m.g	0	1	Inf	1	1	scaffold_1	13358791	13361258	AT4G13310.1	481994	Tp7g12870	CYP71A20	Yes	Yes	No	Yes; YK only
Thhalv10025062m.g	0	1	Inf	1	1	scaffold_1	8553099	8554720	AT4G20040.1	492868	Tp7g18500		Yes	Yes	No	Yes; YK only
Thhalv10025078m.g	0	1	Inf	1	1	scaffold_1	8549335	8552038	AT4G20050.1	492866	Tp7g18510	QRT3	Yes	Yes	No	Yes; YK only
Thhalv10025137m.g	0	1	Inf	1	1	scaffold_1	11857234	11859875	AT4G15396.1	493354	Tp7g13550	CYP702A6	Yes	Yes	No	Yes; YK only
Thhalv10025537m.g	0	1	Inf	1	1	scaffold_1	13315594	13317229	AT4G14780.1	915359	Tp7g12910		Yes	Yes	No	Yes; YK only
Thhalv10025999m.g	0	13	Inf	0.0951131	1	scaffold_1	4619909	4621477	AT4G29270.1	857695	Tp4g16290		Yes	Yes	No	Yes; YK only
Thhalv10026599m.g	0	1	Inf	1	1	scaffold_1	16319816	16320497	AT4G13600.1	493553	Tp7g11250		Yes	Yes	No	Yes; YK only
Thhalv10026707m.g	0	7	Inf	0.314708	1	scaffold_1	11488921	11489977					Yes	Yes	No	Yes; YK only
Thhalv10026793m.g	0	2	Inf	0.845765	1	scaffold_1	8786624	8787724	AT2G02360.1	346730	Tp2g13640	AtPP2-B10,PP2-B10	Yes	Yes	No	Yes; YK only
Thhalv10026796m.g	0	1	Inf	1	1	scaffold_1	11467219	11468026	AT4G15715.1	915224			Yes	Yes	No	Yes; YK only
Thhalv10026880m.g	0	5	Inf	0.471281	1	scaffold_1	1079333	1080958	AT4G37410.1	490879	Tp7g35070	CYP81F4	Yes	Yes	No	Yes; YK only
Thhalv10026893m.g	0	1	Inf	1	1	scaffold_1	2067936	2069554	AT3G59230.1	867368	Tp4g10190		Yes	Yes	No	Yes; YK only
Thhalv10027033m.g	0	3	Inf	0.700739	1	scaffold_1	13869675	13870817	AT4G03440.1	911853	Tp6g03520		Yes	Yes	No	Yes; YK only
Thhalv10027171m.g	0	7	Inf	0.314708	1	scaffold_1	10935707	10938055	AT2G17130.1	912853	Tp3g30470	IDH-II,IDH2	Yes	Yes	No	Yes; YK only
Thhalv10027279m.g	0	1	Inf	1	1	scaffold_1	4030145	4030887	AT4G30380.1	328678	Tp7g28260		Yes	Yes	No	Yes; YK only
Thhalv10027558m.g	0	2	Inf	0.845765	1	scaffold_1	2617946	2619728	AT4G33870.1	857184	Tp7g31590		Yes	Yes	No	Yes; YK only
Thhalv10027848m.g	0	1	Inf	1	1	scaffold_14	1858452	1859863	AT5G42180.1	917590	Tp7g08620		Yes	Yes	No	Yes; YK only
Thhalv10028060m.g	0	4	Inf	0.575736	1	scaffold_14	6579188	6581780	AT1G15890.1	859858	Tp1g14190		Yes	Yes	No	Yes; YK only
Thhalv10028064m.g	0	1	Inf	1	1	scaffold_14	5394501	5396051	AT4G39510.1	490728	Tp7g36370	CYP96A12	Yes	Yes	No	Yes; YK only
Thhalv10028105m.g	0	1	Inf	1	1	scaffold_14	5083436	5083738	AT5G38770.1	916443	Tp_un0185_001	AtGDU7,GDU7	Yes	Yes	No	Yes; YK only
Thhalv10028130m.g	0	2	Inf	0.845765	1	scaffold_14	7187058	7188028	AT3G12340.1	318010	Tp7g04930		Yes	Yes	No	Yes; YK only
Thhalv10028233m.g	0	1	Inf	1	1	scaffold_14	2762070	2763342	AT5G41290.1	493850	Tp_un0010_013		Yes	Yes	No	Yes; YK only
Thhalv10028247m.g	0	1	Inf	1	1	scaffold_14	2757279	2760129	AT5G41270.1	916082	Tp_un0010_014		Yes	Yes	No	Yes; YK only
Thhalv10028292m.g	0	2	Inf	0.845765	1	scaffold_14	2893721	2894011	AT4G11700.1	359607	Tp7g00780		Yes	Yes	No	Yes; YK only
Thhalv10028295m.g	0	3	Inf	0.700739	1	scaffold_14	3716376	3717479	AT5G40090.1	493978	Tp7g01910		Yes	Yes	No	Yes; YK only
Thhalv10028316m.g	0	3	Inf	0.700739	1	scaffold_14	4598381	4600606	AT5G43730.1	859858	Tp1g14190		Yes	Yes	No	Yes; YK only
Thhalv10028319m.g	0	3	Inf	0.700739	1	scaffold_14	5007468	5009324	AT5G38820.1	356106	Tp7g03110		Yes	Yes	No	Yes; YK only
Thhalv10028337m.g	0	1	Inf	1	1	scaffold_14	2639937	2641710	AT5G41380.1	493840	Tp_un0010_005		Yes	Yes	No	Yes; YK only
Thhalv10028496m.g	0	10	Inf	0.172184	1	scaffold_3	4328942	4331639	AT4G23190.1	863811	Tp6g05950	AT-RLK3,CRK11	Yes	Yes	No	Yes; YK only
Thhalv10028548m.g	0	2	Inf	0.845765	1	scaffold_3	1154173	1156514	AT1G54385.1	474709	Tp6g02300		Yes	Yes	No	Yes; YK only
Thhalv10028604m.g	0	1	Inf	1	1	scaffold_3	3797462	3799738	AT4G11780.1	489994	Tp6g05680		Yes	Yes	No	Yes; YK only
Thhalv10028701m.g	0	3	Inf	0.700739	1	scaffold_3	1262468	1264901	AT4G02670.1	352566	Tp6g02590	AtIDD12,IDD12	Yes	Yes	No	Yes; YK only
Thhalv10028702m.g	0	1	Inf	1	1	scaffold_3	2462723	2463940	AT4G04480.1	490095	Tp6g04420		Yes	Yes	No	Yes; YK only
Thhalv10029155m.g	0	1	Inf	1	1	scaffold_3	6727859	6728758	AT1G21280.1				Yes	Yes	No	Yes; YK only
Thhalv10029182m.g	0	2	Inf	0.845765	1	scaffold_3	8509159	8509990	AT5G02960.1	487072	Tp6g39680		Yes	Yes	No	Yes; YK only
Thhalv10029234m.g	0	3	Inf	0.700739	1	scaffold_3	6162283	6163300	AT4G11000.1				Yes	Yes	No	Yes; YK only
Thhalv10029398m.g	0	2	Inf	0.845765	1	scaffold_3	3250059	3251905	AT4G12300.1	327347	Tp6g05270	CYP706A4	Yes	Yes	No	Yes; YK only
XLOC_005354	0	13	Inf	0.0951131	1	scaffold_11	2911659	2912530					Yes	Yes	No	Yes; YK only
XLOC_015177	0	24	Inf	0.011978	1	scaffold_20	2640937	2642136					Yes	Yes	No	Yes; YK only
XLOC_020726	0	12	Inf	0.115774	1	scaffold_5	5449328	5450023	AT5G26270.2			Unknown protein	Yes	Yes	No	Yes; YK only
Thhalv10000004m.g	1	0	0	1	1	scaffold_15	1071859	1082337	AT5G49680.2	885040	Tp4g01560	KIP	Yes	Yes	No	No
Thhalv10000005m.g	10	5	0.5	0.691963	1	scaffold_15	7632548	7650734	AT2G25730.2	901228	Tp4g05330		Yes	Yes	No	No
Thhalv10000007m.g	9	19	2.11111	0.51194	1	scaffold_15	608287	616851	AT2G22125.1	900642	Tp4g01210	CSI1	Yes	Yes	No	No
Thhalv10000008m.g	4	3	0.75	1	1	scaffold_15	7423696	7435301	AT2G25660.1	901219	Tp4g05280	emb2410	Yes	Yes	No	No
Thhalv10000009m.g	9	5	0.555556	0.76026	1	scaffold_15	7098398	7104850	AT2G25320.1	481390	Tp4g04460		Yes	Yes	No	No
Thhalv10000010m.g	1	1	1	1	1	scaffold_15	3644629	3653143	AT2G24690.1	320274	Tp4g03640		Yes	Yes	No	No
Thhalv10000012m.g	1	3	3	0.869848	1	scaffold_15	2192970	2198202	AT2G23740.2	481235	Tp4g02670		Yes	Yes	No	No
Thhalv10000014m.g	11	14	1.27273	0.879634	1	scaffold_15	5185917	5196310	AT2G25170.1	344116	Tp4g04150	CHD3,CHR6,GYM,PKL,SSL2	Yes	Yes	No	No
Thhalv10000015m.g	8	9	1.125	1	1	scaffold_15	543905	549156	AT2G22010.1	481065	Tp4g01070	RKP	Yes	Yes	No	No
Thhalv10000016m.g	11	13	1.18182	0.938408	1	scaffold_15	170590	175769	AT1G62020.1	475134	Tp7g36760		Yes	Yes	No	No
Thhalv10000018m.g	1	1	1	1	1	scaffold_15	2688348	2692855	AT1G64960.1	475499	Tp5g19220		Yes	Yes	No	No
Thhalv10000019m.g	4	3	0.75	1	1	scaffold_15	3147869	3152112	AT4G36150.1	900967	Tp2g10070		Yes	Yes	No	No
Thhalv10000020m.g	1	0	0	1	1	scaffold_15	4766108	4772263	AT2G25050.1	320306	Tp5g28550		Yes	Yes	No	No
Thhalv10000021m.g	0	2	Inf	0.845765	1	scaffold_15	3164167	3168190	AT4G36150.1	320248	Tp2g10160		Yes	Yes	No	No
Thhalv10000022m.g	4	6	1.5	0.906753	1	scaffold_15	6292680	6298973	AT2G25540.1	491486	Tp4g04890	CESA10	Yes	Yes	No	No
Thhalv10000023m.g	2	4	2	0.886073	1	scaffold_15	1938081	1941639	AT1G56540.1	883434	Tp2g00810		Yes	Yes	No	No
Thhalv10000024m.g	1	2	2	1	1	scaffold_15	158333	166031	AT2G21380.1	481003	Tp4g00550		Yes	Yes	No	No
Thhalv10000026m.g	6	14	2.33333	0.541811	1	scaffold_15	786488	792412	AT2G22300.1	481093	Tp4g01350	CAMTA3,SR1	Yes	Yes	No	No
Thhalv10000030m.g	4	3	0.75	1	1	scaffold_15	2631101	2636099	AT2G24120.1	481268	Tp4g03070	PDE319,SCA3	Yes	Yes	No	No
Thhalv10000031m.g	2	1	0.5	1	1	scaffold_15	5012922	5017544	AT2G25140.1	868418	Tp4g04130	CLPB-M,CLPB4,HSP98.7	Yes	Yes	No	No
Thhalv10000032m.g	4	0	0	0.575736	1	scaffold_15	1087779	1092258	AT2G22530.1	481113	Tp4g01570		Yes	Yes	No	No
Thhalv10000033m.g	0	1	Inf	1	1	scaffold_15	1665138	1668540	AT2G15080.1	477857	Tp7g03130	AtRLP19,RLP19	Yes	Yes	No	No
Thhalv10000034m.g	0	2	Inf	0.845765	1	scaffold_15	1714805	1717963	AT3G11080.1	477857	Tp7g03130	AtRLP35,RLP35	Yes	Yes	No	No
Thhalv10000035m.g	0	3	Inf	0.700739	1	scaffold_15	1685428	1688208	AT3G11080.1	477857	Tp7g03130	AtRLP35,RLP35	Yes	Yes	No	No
Thhalv10000037m.g	2	0	0	0.845765	1	scaffold_15	1876852	1881764	AT2G23380.1	481208	Tp4g02390	CLF,ICU1,SDG1,SET1	Yes	Yes	No	No
Thhalv10000039m.g	10	24	2.4	0.389391	1	scaffold_15	1978149	1981842	AT2G23460.1	868152	Tp4g02460	ATXLG1,XLG1	Yes	Yes	No	No
Thhalv10000041m.g	3	3	1	1	1	scaffold_15	1987899	1990592	AT2G23520.1	481220	Tp4g02490		Yes	Yes	No	No
Thhalv10000042m.g	0	1	Inf	1	1	scaffold_15	239157	241793	AT2G21480.1	912368	Tp4g00640		Yes	Yes	No	No
Thhalv10000043m.g	1	4	4	0.753776	1	scaffold_15	134925	140861	AT2G21300.1	480993	Tp4g00490		Yes	Yes	No	No
Thhalv10000044m.g	4	2	0.5	0.886073	1	scaffold_15	2013584	2016172	AT3G05650.1	477857	Tp7g03130	AtRLP32,RLP32	Yes	Yes	No	No
Thhalv10000045m.g	3	8	2.66667	0.643809	1	scaffold_15	2745930	2748751	AT2G24230.1	481279	Tp4g03170		Yes	Yes	No	No
Thhalv10000046m.g	13	1	0.0769231	0.186646	1	scaffold_15	1169381	1173347	AT2G22660.2	343817	Tp4g01680		Yes	Yes	No	No
Thhalv10000047m.g	4	4	1	1	1	scaffold_15	1611069	1614962	AT2G23140.1	481186	Tp4g02200		Yes	Yes	No	No
Thhalv10000048m.g	22	25	1.13636	0.915296	1	scaffold_15	176210	182348	AT2G21410.1	481007	Tp4g00590	VHA-A2	Yes	Yes	No	No
Thhalv10000049m.g	2	7	3.5	0.609227	1	scaffold_15	1753829	1758140	AT4G37270.1	343887	Tp4g02270	ATHMA1,HMA1	Yes	Yes	No	No
Thhalv10000050m.g	6	10	1.66667	0.774962	1	scaffold_15	852953	857834	AT2G22400.1	320078	Tp4g01430		Yes	Yes	No	No
Thhalv10000052m.g	1	0	0	1	1	scaffold_15	4473442	4476487	AT2G24960.2		Tp4g03950		Yes	Yes	No	No
Thhalv10000054m.g	1	0	0	1	1	scaffold_15	2912920	2915259	AT4G39952.1	490781	Tp7g35930		Yes	Yes	No	No
Thhalv10000055m.g	2	2	1	1	1	scaffold_15	1803750	1806570	AT2G23300.1	343889	Tp4g02300		Yes	Yes	No	No
Thhalv10000056m.g	2	4	2	0.886073	1	scaffold_15	340757	344478	AT2G21630.1	481031	Tp4g00790		Yes	Yes	No	No
Thhalv10000057m.g	1	1	1	1	1	scaffold_15	5660748	5663063	AT2G25290.1	353623	Tp4g04400		Yes	Yes	No	No
Thhalv10000058m.g	2	2	1	1	1	scaffold_15	2559399	2562973	AT2G24050.1	481263	Tp7g28590	eIFiso4G2	Yes	Yes	No	No
Thhalv10000059m.g	3	5	1.66667	0.8978	1	scaffold_15	2511645	2515164	AT2G23980.1	320206	Tp4g02890	ATCNGC6,CNGC6	Yes	Yes	No	No
Thhalv10000061m.g	5	11	2.2	0.628923	1	scaffold_15	4162374	4167539	AT5G27640.1	489563	Tp4g03800	ATEIF3B-1,ATTIF3B1,EIF3B,EIF3B-1,TIF3B1	Yes	Yes	No	No
Thhalv10000062m.g	2	1	0.5	1	1	scaffold_15	14216	16831	AT3G63370.1	324761	Tp5g00180	OTP86	Yes	Yes	No	No
Thhalv10000063m.g	4	2	0.5	0.886073	1	scaffold_15	28297	31472	AT2G20960.1	480948	Tp4g00150	pEARLI4	Yes	Yes	No	No
Thhalv10000064m.g	0	1	Inf	1	1	scaffold_15	2903989	2907756	AT2G22400.1	320078	Tp7g35870		Yes	Yes	No	No
Thhalv10000066m.g	6	9	1.5	0.844791	1	scaffold_15	1968727	1971800	AT2G23450.1	900831	Tp4g02450		Yes	Yes	No	No
Thhalv10000068m.g	0	2	Inf	0.845765	1	scaffold_15	2151252	2154654	AT2G23700.1	481234	Tp4g02660		Yes	Yes	No	No
Thhalv10000070m.g	0	5	Inf	0.471281	1	scaffold_15	6842600	6846978	AT2G25420.1	901180	Tp4g04630		Yes	Yes	No	No
Thhalv10000072m.g	82	44	0.536585	0.291435	1	scaffold_15	1339192	1341642	AT2G22795.1				Yes	Yes	No	No
Thhalv10000073m.g	6	4	0.666667	0.906753	1	scaffold_15	3604371	3606999	AT2G24630.1	901017	Tp4g03610	ATCSLC08,ATCSLC8,CSLC08	Yes	Yes	No	No
Thhalv10000074m.g	4	4	1	1	1	scaffold_15	3069666	3073926	AT5G01290.1	908028	Tp3g07560		Yes	Yes	No	No
Thhalv10000075m.g	44	47	1.06818	0.944154	1	scaffold_15	1858757	1862054	AT2G23350.1	900816	Tp4g02340	PAB4,PABP4	Yes	Yes	No	No
Thhalv10000076m.g	13	7	0.538462	0.667349	1	scaffold_15	2203045	2208078	AT2G23760.1	900861	Tp4g02690	BLH4,SAW2	Yes	Yes	No	No
Thhalv10000077m.g	15	13	0.866667	0.943224	1	scaffold_15	2876409	2879120	AT4G36390.1	490998	Tp7g34050		Yes	Yes	No	No
Thhalv10000078m.g	10	10	1	1	1	scaffold_15	6829961	6832507	AT2G25430.1	481396	Tp4g04660		Yes	Yes	No	No
Thhalv10000079m.g	4	2	0.5	0.886073	1	scaffold_15	2707809	2710546	AT2G24170.1	481272	Tp4g03110		Yes	Yes	No	No
Thhalv10000080m.g	9	13	1.44444	0.807738	1	scaffold_15	1204511	1208084	AT2G22720.2		Tp4g01710		Yes	Yes	No	No
Thhalv10000081m.g	4	2	0.5	0.886073	1	scaffold_15	2452231	2455762	AT2G23950.1	900883	Tp4g02850		Yes	Yes	No	No
Thhalv10000082m.g	21	26	1.2381	0.831346	1	scaffold_15	272544	276317	AT2G21520.2	867906	Tp4g00680		Yes	Yes	No	No
Thhalv10000083m.g	9	6	0.666667	0.844791	1	scaffold_15	5722640	5724821	AT2G25580.1	901198	Tp4g04980		Yes	Yes	No	No
Thhalv10000084m.g	2	4	2	0.886073	1	scaffold_15	5377073	5381753	AT1G57820.1	315436	Tp4g04310	ORTH2,VIM1	Yes	Yes	No	No
Thhalv10000085m.g	2	7	3.5	0.609227	1	scaffold_15	412575	415389	AT2G21710.1	481036	Tp4g00860	EMB2219	Yes	Yes	No	No
Thhalv10000086m.g	4	5	1.25	1	1	scaffold_15	5958480	5961365	AT2G25560.1	481406	Tp4g04940		Yes	Yes	No	No
Thhalv10000087m.g	21	21	1	1	1	scaffold_15	6382414	6385518	AT2G25490.1	481400	Tp4g04780	EBF1,FBL6	Yes	Yes	No	No
Thhalv10000089m.g	4	9	2.25	0.670421	1	scaffold_15	235049	238790	AT2G21470.1	481012	Tp4g00630	ATSAE2,EMB2764,SAE2	Yes	Yes	No	No
Thhalv10000090m.g	2	7	3.5	0.609227	1	scaffold_15	1116849	1119674	AT2G22600.1	481119	Tp4g01640		Yes	Yes	No	No
Thhalv10000091m.g	1	3	3	0.869848	1	scaffold_15	2253505	2255528	AT2G23770.1	481239	Tp4g02700		Yes	Yes	No	No
Thhalv10000093m.g	4	2	0.5	0.886073	1	scaffold_15	750435	754267	AT2G22250.2	320067	Tp4g01300	AAT,ATAAT,MEE17	Yes	Yes	No	No
Thhalv10000094m.g	2	1	0.5	1	1	scaffold_15	1608543	1610641	AT1G03540.1	887507	Tp1g02470		Yes	Yes	No	No
Thhalv10000095m.g	3	1	0.333333	0.869848	1	scaffold_15	1482153	1485074	AT2G22910.1	481154	Tp4g01950	NAGS1	Yes	Yes	No	No
Thhalv10000097m.g	1	1	1	1	1	scaffold_15	3634902	3637698	AT2G24650.1	481325	Tp4g03670		Yes	Yes	No	No
Thhalv10000098m.g	0	1	Inf	1	1	scaffold_15	5200155	5203094	AT2G25180.1	481375	Tp4g04160	ARR12,RR12	Yes	Yes	No	No
Thhalv10000099m.g	50	47	0.94	0.946513	1	scaffold_15	1377635	1380624	AT2G22830.1	868068	Tp_un0042_001	SQE2	Yes	Yes	No	No
Thhalv10000101m.g	0	1	Inf	1	1	scaffold_15	1624519	1626828	AT2G23170.1			GH3.3	Yes	No	Yes	No
Thhalv10000102m.g	1	3	3	0.869848	1	scaffold_15	2567716	2570089	AT2G24070.1	320214	Tp4g02980		Yes	Yes	No	No
Thhalv10000103m.g	1	0	0	1	1	scaffold_15	6320701	6324104	AT2G25530.1	481404	Tp4g04810		Yes	Yes	No	No
Thhalv10000104m.g	1	1	1	1	1	scaffold_15	620713	624634	AT2G22140.1	481078	Tp4g01220	ATEME1B,EME1B	Yes	Yes	No	No
Thhalv10000105m.g	5	5	1	1	1	scaffold_15	24498	27344	AT2G20950.1	480944	Tp4g00140		Yes	Yes	No	No
Thhalv10000106m.g	14	12	0.857143	0.940939	1	scaffold_15	148317	152407	AT2G21340.1	480999	Tp4g00520		Yes	Yes	No	No
Thhalv10000109m.g	5	12	2.4	0.570862	1	scaffold_15	1904803	1908106	AT2G23420.1	481212	Tp4g02410	NAPRT2	Yes	Yes	No	No
Thhalv10000110m.g	2	2	1	1	1	scaffold_15	2308781	2312136	AT2G23890.1	900875	Tp4g02790		Yes	Yes	No	No
Thhalv10000111m.g	1	0	0	1	1	scaffold_15	3631524	3634688	AT4G00260.1			MEE45	Yes	No	Yes	No
Thhalv10000112m.g	1	1	1	1	1	scaffold_15	5597399	5600079	AT1G63350.1	338119	Tp2g03980		Yes	Yes	No	No
Thhalv10000113m.g	31	23	0.741935	0.731126	1	scaffold_15	4213327	4216262	AT2G24820.1	901077	Tp4g03840	TIC55-II	Yes	Yes	No	No
Thhalv10000114m.g	0	5	Inf	0.471281	1	scaffold_15	830023	832426	AT2G22330.1	481097	Tp4g01380	CYP79B3	Yes	Yes	No	No
Thhalv10000115m.g	1	1	1	1	1	scaffold_15	278136	281355	AT2G21540.3	481021	Tp4g00700	ATSFH3,SFH3	Yes	Yes	No	No
Thhalv10000116m.g	46	51	1.1087	0.893236	1	scaffold_15	34848	38159	AT2G20990.1	480951	Tp4g00180	ATSYTA,NTMC2T1.1,NTMC2TYPE1.1,SYT1,SYTA	Yes	Yes	No	No
Thhalv10000117m.g	7	9	1.28571	0.924592	1	scaffold_15	992062	995148	AT2G22480.1	481109	Tp4g01500	PFK5	Yes	Yes	No	No
Thhalv10000118m.g	4	6	1.5	0.906753	1	scaffold_15	153531	156919	AT2G21370.1	867888	Tp4g00540	XK-1,XK1	Yes	Yes	No	No
Thhalv10000120m.g	7	7	1	1	1	scaffold_15	4502861	4506346	AT5G37350.1	901103	Tp4g03970		Yes	Yes	No	No
Thhalv10000121m.g	50	70	1.4	0.580381	1	scaffold_15	2892937	2895290	AT3G62850.1	867758	Tp5g01180		Yes	Yes	No	No
Thhalv10000122m.g	1	1	1	1	1	scaffold_15	460208	463639	AT2G21800.1	481078	Tp4g00940	ATEME1A,EME1A	Yes	Yes	No	No
Thhalv10000123m.g	0	5	Inf	0.471281	1	scaffold_15	1241634	1244434	AT1G16930.1	889087	Tp1g15070		Yes	Yes	No	No
Thhalv10000124m.g	0	2	Inf	0.845765	1	scaffold_15	1410501	1413188	AT2G22840.1	481147	Tp_un0042_003	AtGRF1,GRF1	Yes	Yes	No	No
Thhalv10000126m.g	0	2	Inf	0.845765	1	scaffold_15	466709	468371	AT2G21860.1	481048	Tp4g00950		Yes	Yes	No	No
Thhalv10000127m.g	88	113	1.28409	0.634884	1	scaffold_15	2737078	2740497	AT2G24200.1	481277	Tp4g03140		Yes	Yes	No	No
Thhalv10000128m.g	2	1	0.5	1	1	scaffold_15	1208324	1211523	AT2G22730.1	320107	Tp4g01720		Yes	Yes	No	No
Thhalv10000129m.g	7	4	0.571429	0.821178	1	scaffold_15	106325	109040	AT2G21230.1	480978	Tp4g00410		Yes	Yes	No	No
Thhalv10000131m.g	2	4	2	0.886073	1	scaffold_15	1654889	1656571	AT2G23180.1	481190	Tp7g36400	CYP96A1	Yes	Yes	No	No
Thhalv10000132m.g	3	2	0.666667	1	1	scaffold_15	1615753	1618035	AT2G23150.1	868111	Tp4g02210	ATNRAMP3,NRAMP3	Yes	Yes	No	No
Thhalv10000134m.g	4	5	1.25	1	1	scaffold_15	743850	746896	AT2G22240.1	900673	Tp4g01280	ATIPS2,ATMIPS2,MIPS2	Yes	Yes	No	No
Thhalv10000135m.g	5	7	1.4	0.91387	1	scaffold_15	4605771	4607876	AT2G25010.1		Tp4g03990		Yes	Yes	No	No
Thhalv10000136m.g	1	1	1	1	1	scaffold_15	2933895	2937294	AT4G31120.1	491633	Tp4g03340	ATPRMT5,PRMT5,SKB1	Yes	Yes	No	No
Thhalv10000137m.g	5	4	0.8	1	1	scaffold_15	4215891	4218168	AT2G24830.1	481343	Tp4g03850		Yes	Yes	No	No
Thhalv10000139m.g	3	1	0.333333	0.869848	1	scaffold_15	3065624	3068532	AT2G24350.1	481291	Tp4g03350		Yes	Yes	No	No
Thhalv10000141m.g	3	1	0.333333	0.869848	1	scaffold_15	328444	332179	AT2G21590.1	867914	Tp4g00740	APL4	Yes	Yes	No	No
Thhalv10000143m.g	10	16	1.6	0.708899	1	scaffold_15	2856383	2859280	AT2G24280.1	343993	Tp4g03280		Yes	Yes	No	No
Thhalv10000146m.g	3	1	0.333333	0.869848	1	scaffold_15	63193	65739	AT2G21070.3	480956	Tp4g00210	FIO1	Yes	Yes	No	No
Thhalv10000149m.g	5	6	1.2	1	1	scaffold_15	54884	57610	AT2G21050.1	900513	Tp4g00190	LAX2	Yes	Yes	No	No
Thhalv10000150m.g	23	30	1.30435	0.76598	1	scaffold_15	3397818	3399824	AT2G24580.1	481314	Tp4g03570		Yes	Yes	No	No
Thhalv10000151m.g	5	12	2.4	0.570862	1	scaffold_15	7773315	7776775	AT2G25737.1	481426	Tp4g05380		Yes	Yes	No	No
Thhalv10000152m.g	18	21	1.16667	0.905605	1	scaffold_15	943245	945698	AT2G22450.1	900693	Tp4g01460		Yes	Yes	No	No
Thhalv10000153m.g	1	0	0	1	1	scaffold_15	5005850	5007694	AT2G25130.1	344110	Tp_un0318_001		Yes	Yes	No	No
Thhalv10000154m.g	0	1	Inf	1	1	scaffold_15	1115095	1116728	AT2G22590.1	481118	Tp4g01620		Yes	Yes	No	No
Thhalv10000156m.g	2	6	3	0.691832	1	scaffold_15	307493	310035	AT2G21550.1	867909	Tp4g00710		Yes	Yes	No	No
Thhalv10000157m.g	9	9	1	1	1	scaffold_15	283519	286685	AT1G04170.1	887580	Tp1g02990	EIF2 GAMMA	Yes	Yes	No	No
Thhalv10000158m.g	6	6	1	1	1	scaffold_15	2617803	2620061	AT2G24100.1	481267	Tp7g28650		Yes	Yes	No	No
Thhalv10000160m.g	11	15	1.36364	0.823661	1	scaffold_15	3083154	3086550	AT4G31170.1	900963	Tp4g03370		Yes	Yes	No	No
Thhalv10000161m.g	40	45	1.125	0.883377	1	scaffold_15	1333061	1335178	AT1G50010.1	494557	Tp4g01790	TUA2	Yes	Yes	No	No
Thhalv10000162m.g	8	5	0.625	0.834113	1	scaffold_15	1436047	1437517	AT2G22900.1	481152	Tp4g01940		Yes	Yes	No	No
Thhalv10000163m.g	2	1	0.5	1	1	scaffold_15	1572474	1575125	AT2G23093.1	481182	Tp4g02120		Yes	Yes	No	No
Thhalv10000164m.g	21	16	0.761905	0.806564	1	scaffold_15	846316	849528	AT2G22360.1	481099	Tp4g01390		Yes	Yes	No	No
Thhalv10000165m.g	5	6	1.2	1	1	scaffold_15	2804319	2806028	AT2G24240.1	900937	Tp4g03210		Yes	Yes	No	No
Thhalv10000166m.g	3	1	0.333333	0.869848	1	scaffold_15	3848795	3850481	AT1G64840.1	901334	Tp4g03230		Yes	Yes	No	No
Thhalv10000167m.g	35	33	0.942857	0.966199	1	scaffold_15	1564090	1566994	AT2G23070.1	481178	Tp4g02090		Yes	Yes	No	No
Thhalv10000169m.g	5	5	1	1	1	scaffold_15	5988273	5990452	AT2G25560.1	481406	Tp4g04940		Yes	Yes	No	No
Thhalv10000170m.g	0	12	Inf	0.115774	1	scaffold_15	4224632	4226936	AT2G24850.1	481345	Tp4g03870	TAT,TAT3	Yes	Yes	No	No
Thhalv10000172m.g	21	10	0.47619	0.490359	1	scaffold_15	533448	535299	AT2G21950.1	481060	Tp4g01030	SKIP6	Yes	Yes	No	No
Thhalv10000173m.g	23	27	1.17391	0.877747	1	scaffold_15	3181448	3185102	AT2G24420.1	481296	Tp4g03440		Yes	Yes	No	No
Thhalv10000174m.g	7	4	0.571429	0.821178	1	scaffold_15	245409	248159	AT2G21500.1	481014	Tp4g00660		Yes	Yes	No	No
Thhalv10000175m.g	1	0	0	1	1	scaffold_15	3866587	3868478	AT1G64840.1	901332	Tp4g03710		Yes	Yes	No	No
Thhalv10000176m.g	3	0	0	0.700739	1	scaffold_15	109465	111380	AT4G38900.2	480978	Tp4g00420		Yes	Yes	No	No
Thhalv10000177m.g	0	2	Inf	0.845765	1	scaffold_15	3353753	3354994	AT2G24530.1	900997	Tp4g03530		Yes	Yes	No	No
Thhalv10000178m.g	5	16	3.2	0.382936	1	scaffold_15	2883442	2886807	AT4G36440.1	856906	Tp7g34100		Yes	Yes	No	No
Thhalv10000179m.g	8	11	1.375	0.861568	1	scaffold_15	2924015	2926737	AT2G24330.1	900957	Tp4g03330		Yes	Yes	No	No
Thhalv10000182m.g	19	9	0.473684	0.51194	1	scaffold_15	3074008	3076306	AT2G24360.1	900963	Tp4g03360		Yes	Yes	No	No
Thhalv10000184m.g	68	45	0.661765	0.50299	1	scaffold_15	3778161	3779806	AT3G09630.1	478282	Tp3g07960		Yes	Yes	No	No
Thhalv10000186m.g	4	5	1.25	1	1	scaffold_15	6297298	6300538	AT4G32400.1	901193	Tp4g04830	ATBT1,EMB104,EMB42,SHS1	Yes	Yes	No	No
Thhalv10000189m.g	8	12	1.5	0.798263	1	scaffold_15	3326220	3328291	AT2G24500.1	481305	Tp4g03510	FZF	Yes	Yes	No	No
Thhalv10000191m.g	683	843	1.23426	0.597751	1	scaffold_15	145154	147312	AT2G21330.1	900547	Tp4g00510	FBA1	Yes	Yes	No	No
Thhalv10000192m.g	7	17	2.42857	0.472915	1	scaffold_15	3616357	3618213	AT1G64840.1	901332	Tp4g03710		Yes	Yes	No	No
Thhalv10000193m.g	4	7	1.75	0.821178	1	scaffold_15	31521	34000	AT2G20980.1	480950	Tp4g00170	MCM10	Yes	Yes	No	No
Thhalv10000194m.g	4	4	1	1	1	scaffold_15	7289652	7292177	AT2G25620.1	481413	Tp4g05180	AtDBP1,DBP1	Yes	Yes	No	No
Thhalv10000195m.g	4	0	0	0.575736	1	scaffold_15	1997079	1999016	AT2G23540.1	481221	Tp4g02510		Yes	Yes	No	No
Thhalv10000196m.g	1	2	2	1	1	scaffold_15	4504854	4508203	AT2G26860.1	495760	Tp1g38380		Yes	Yes	No	No
Thhalv10000197m.g	6	6	1	1	1	scaffold_15	587815	589152	AT2G22100.1	481073	Tp4g01130		Yes	Yes	No	No
Thhalv10000198m.g	1	3	3	0.869848	1	scaffold_15	3783230	3784541	AT1G64840.1	901326	Tp4g03230		Yes	Yes	No	No
Thhalv10000202m.g	3	3	1	1	1	scaffold_15	1864259	1865598	AT5G44220.1	900620	Tp6g28450		Yes	Yes	No	No
Thhalv10000203m.g	3	3	1	1	1	scaffold_15	2799240	2801629	AT5G11010.2	487931	Tp6g32480		Yes	Yes	No	No
Thhalv10000204m.g	4	5	1.25	1	1	scaffold_15	792169	796593	AT2G22310.1	490777	Tp7g35980	ATUBP4,UBP4	Yes	Yes	No	No
Thhalv10000205m.g	0	2	Inf	0.845765	1	scaffold_15	3358476	3359573	AT2G24540.1	481310	Tp4g03540	AFR	Yes	Yes	No	No
Thhalv10000206m.g	2	0	0	0.845765	1	scaffold_15	1981830	1984215	AT2G23470.1	481217	Tp4g02480	RUS4	Yes	Yes	No	No
Thhalv10000207m.g	9	9	1	1	1	scaffold_15	584061	586397	AT2G22090.1	481072	Tp4g01120	UBA1A	Yes	Yes	No	No
Thhalv10000208m.g	15	9	0.6	0.696612	1	scaffold_15	10950	13920	AT2G47450.1	904220	Tp4g00040	CAO,CPSRP43	Yes	Yes	No	No
Thhalv10000212m.g	5	5	1	1	1	scaffold_15	5584146	5586671	AT2G25260.1	481381	Tp4g04380		Yes	Yes	No	No
Thhalv10000214m.g	33	37	1.12121	0.900647	1	scaffold_15	4935240	4938306	AT2G25070.1	344104	Tp4g04080		Yes	Yes	No	No
Thhalv10000215m.g	1	5	5	0.650669	1	scaffold_15	1000641	1002738	AT2G22490.2	481110	Tp4g01510	ATCYCD2;1,CYCD2;1	Yes	Yes	No	No
Thhalv10000217m.g	1	0	0	1	1	scaffold_15	701032	703807	AT2G22190.1	481085	Tp4g01250		Yes	Yes	No	No
Thhalv10000218m.g	86	72	0.837209	0.757786	1	scaffold_15	1324699	1327189	AT2G22780.1	481139	Tp4g01770	PMDH1	Yes	Yes	No	No
Thhalv10000219m.g	24	23	0.958333	1	1	scaffold_15	2694494	2697265	AT2G24150.1	481271	Tp4g03100	HHP3	Yes	Yes	No	No
Thhalv10000220m.g	2	0	0	0.845765	1	scaffold_15	2808946	2811923	AT2G24260.1	481281	Tp4g03250	LRL1	Yes	Yes	No	No
Thhalv10000221m.g	40	64	1.6	0.457045	1	scaffold_15	130807	133394	AT2G21280.1	900542	Tp4g00470	ATSULA,GC1,SULA	Yes	Yes	No	No
Thhalv10000222m.g	50	25	0.5	0.32817	1	scaffold_15	6350126	6351649	AT2G25520.1	901190	Tp4g04800		Yes	Yes	No	No
Thhalv10000223m.g	3	2	0.666667	1	1	scaffold_15	255646	258224	AT2G21510.1	481016	Tp4g00670		Yes	Yes	No	No
Thhalv10000224m.g	7	21	3	0.330234	1	scaffold_15	5705526	5708359	AT2G25300.1	901160	Tp4g04390		Yes	Yes	No	No
Thhalv10000225m.g	2	1	0.5	1	1	scaffold_15	1531062	1533926	AT2G23030.1	481174	Tp4g02050	SNRK2-9,SNRK2.9	Yes	Yes	No	No
Thhalv10000226m.g	14	9	0.642857	0.750526	1	scaffold_15	2258683	2260937	AT2G23790.1	900864	Tp4g02730		Yes	Yes	No	No
Thhalv10000227m.g	3	7	2.33333	0.720566	1	scaffold_15	5281400	5282431	AT2G25200.1	481378	Tp4g04290		Yes	Yes	No	No
Thhalv10000230m.g	24	20	0.833333	0.868187	1	scaffold_15	535191	538303	AT2G21960.1	900627	Tp4g01040		Yes	Yes	No	No
Thhalv10000232m.g	2	4	2	0.886073	1	scaffold_15	81761	84574	AT2G21150.1	480964	Tp4g00300	XCT	Yes	Yes	No	No
Thhalv10000235m.g	3	4	1.33333	1	1	scaffold_15	73353	75733	AT2G21120.1	480961	Tp4g00270		Yes	Yes	No	No
Thhalv10000236m.g	59	108	1.83051	0.266019	1	scaffold_15	1190426	1192813	AT2G22670.4	900716	Tp4g01690	IAA8	Yes	Yes	No	No
Thhalv10000237m.g	31	24	0.774194	0.771092	1	scaffold_15	1568528	1571277	AT2G23080.1	900777	Tp4g02100		Yes	Yes	No	No
Thhalv10000239m.g	3	5	1.66667	0.8978	1	scaffold_15	899889	901180	AT2G22420.1	481103	Tp4g01440		Yes	Yes	No	No
Thhalv10000240m.g	67	69	1.02985	0.978901	1	scaffold_15	1016075	1017757	AT2G22500.1	481111	Tp4g01520	ATPUMP5,DIC1,UCP5	Yes	Yes	No	No
Thhalv10000241m.g	11	8	0.727273	0.861568	1	scaffold_15	168244	170433	AT2G21385.1	900555	Tp4g00560		Yes	Yes	No	No
Thhalv10000242m.g	6	8	1.33333	0.919701	1	scaffold_15	3376509	3378173	AT2G24570.1	481313	Tp4g03560	ATWRKY17,WRKY17	Yes	Yes	No	No
Thhalv10000243m.g	4	4	1	1	1	scaffold_15	1874437	1876976	AT2G23370.1	481207	Tp4g02380		Yes	Yes	No	No
Thhalv10000244m.g	1	1	1	1	1	scaffold_15	78198	79741	AT2G21140.1	900523	Tp4g00290	ATPRP2,PRP2	Yes	Yes	No	No
Thhalv10000245m.g	4	4	1	1	1	scaffold_15	2910185	2911788	AT4G39955.1	912487	Tp7g35920		Yes	Yes	No	No
Thhalv10000246m.g	34	37	1.08824	0.934283	1	scaffold_15	127954	130652	AT2G21270.3	480987	Tp4g00460	UFD1	Yes	Yes	No	No
Thhalv10000247m.g	40	27	0.675	0.605164	1	scaffold_15	7499195	7501735	AT2G25670.1	901221			Yes	Yes	No	No
Thhalv10000248m.g	2	3	1.5	1	1	scaffold_15	1336625	1337869	AT2G22790.1	900728	Tp4g01800		Yes	Yes	No	No
Thhalv10000249m.g	105	89	0.847619	0.760777	1	scaffold_15	87406	89993	AT2G21170.1	900526	Tp4g00320	PDTPI,TIM	Yes	Yes	No	No
Thhalv10000251m.g	2	2	1	1	1	scaffold_15	1320952	1323000	AT2G22770.1	481138	Tp4g01760	NAI1	Yes	Yes	No	No
Thhalv10000252m.g	5	9	1.8	0.76026	1	scaffold_15	589506	592720	AT2G22120.2	481074	Tp4g01140		Yes	Yes	No	No
Thhalv10000255m.g	159	21	0.132075	0.000436051	0.237692	scaffold_15	6520599	6522579	AT1G27020.1	472699	Tp1g21790		Yes	Yes	No	No
Thhalv10000256m.g	88	93	1.05682	0.931847	1	scaffold_15	125448	127776	AT2G21250.1	480985	Tp4g00450		Yes	Yes	No	No
Thhalv10000257m.g	27	15	0.555556	0.525916	1	scaffold_15	988915	991625	AT2G22475.1	481108	Tp4g01490	GEM	Yes	Yes	No	No
Thhalv10000259m.g	40	84	2.1	0.2111	1	scaffold_15	933517	935451	AT2G22430.1	481105	Tp4g01450	ATHB6,HB6	Yes	Yes	No	No
Thhalv10000260m.g	2	3	1.5	1	1	scaffold_15	7846	9703	AT2G41990.1	903544	Tp7g32930		Yes	Yes	No	No
Thhalv10000261m.g	123	315	2.56098	0.037232	1	scaffold_15	2287836	2289885	AT2G23810.1	481243	Tp4g02760	TET8	Yes	Yes	No	No
Thhalv10000262m.g	13	17	1.30769	0.836611	1	scaffold_15	530774	533063	AT2G21940.1	320039	Tp4g01020	ATSK1,SK1	Yes	Yes	No	No
Thhalv10000263m.g	3	5	1.66667	0.8978	1	scaffold_15	2344457	2346735	AT2G23910.1	481248	Tp4g02810		Yes	Yes	No	No
Thhalv10000265m.g	7	3	0.428571	0.720566	1	scaffold_15	1428530	1430159	AT2G22870.1	481149	Tp4g01920	EMB2001	Yes	Yes	No	No
Thhalv10000266m.g	6	3	0.5	0.80501	1	scaffold_15	65990	67415	AT2G21080.1	480957	Tp4g00220		Yes	Yes	No	No
Thhalv10000267m.g	96	114	1.1875	0.745569	1	scaffold_15	2820007	2822076	AT2G24270.4	481283	Tp4g03260	ALDH11A3	Yes	Yes	No	No
Thhalv10000268m.g	8	4	0.5	0.742563	1	scaffold_15	755895	757509	AT2G22270.1	481091	Tp4g01320		Yes	Yes	No	No
Thhalv10000269m.g	77	79	1.02597	0.980923	1	scaffold_15	2565439	2567429	AT2G24060.1	481264	Tp4g02970		Yes	Yes	No	No
Thhalv10000270m.g	2	3	1.5	1	1	scaffold_15	1812727	1814105	AT2G23320.1	343891	Tp4g02320	WRKY15	Yes	Yes	No	No
Thhalv10000272m.g	5	15	3	0.423815	1	scaffold_15	5636435	5639026	AT2G25280.1	868445	Tp4g04430		Yes	Yes	No	No
Thhalv10000273m.g	6	6	1	1	1	scaffold_15	123653	125318	AT2G21240.1	480982	Tp4g00440	ATBPC4,BBR,BPC4	Yes	Yes	No	No
Thhalv10000274m.g	0	2	Inf	0.845765	1	scaffold_15	2531715	2535214	AT2G24000.1			scpl22	Yes	No	Yes	No
Thhalv10000275m.g	129	73	0.565891	0.271454	1	scaffold_15	20336	21724	AT2G20920.1	480941	Tp4g00110		Yes	Yes	No	No
Thhalv10000277m.g	0	1	Inf	1	1	scaffold_15	7520962	7521939	AT2G02290.1	910360	Tp6g16160		Yes	Yes	No	No
Thhalv10000279m.g	8	0	0	0.257197	1	scaffold_15	3762778	3765554	AT2G24650.1	868325	Tp4g03670		Yes	Yes	No	No
Thhalv10000281m.g	3	1	0.333333	0.869848	1	scaffold_15	1346225	1347363	AT2G22800.1	481142	Tp4g01820	HAT9	Yes	Yes	No	No
Thhalv10000282m.g	4	8	2	0.742563	1	scaffold_15	3225017	3226904	AT2G24490.1	900986	Tp4g03490	ATRPA2,ATRPA32A,ROR1,RPA2,RPA32A	Yes	Yes	No	No
Thhalv10000283m.g	0	1	Inf	1	1	scaffold_15	7719367	7720622	AT1G11270.1	879442	Tp1g27610		Yes	Yes	No	No
Thhalv10000285m.g	179	0	0	1.46e-10	6.55e-07	scaffold_15	4834225	4836233	AT4G20095.3	895912	Tp5g20790		Yes	Yes	No	No
Thhalv10000288m.g	10	8	0.8	0.928771	1	scaffold_15	4535360	4537096	AT2G25000.1	481352	Tp4g03980	ATWRKY60,WRKY60	Yes	Yes	No	No
Thhalv10000290m.g	18	15	0.833333	0.896328	1	scaffold_15	2436791	2438266	AT4G30480.2	491703	Tp4g02820		Yes	Yes	No	No
Thhalv10000291m.g	49	22	0.44898	0.268808	1	scaffold_15	2305093	2307175	AT2G23820.2	481245	Tp4g02780		Yes	Yes	No	No
Thhalv10000294m.g	130	142	1.09231	0.864553	1	scaffold_15	84789	87282	AT2G21160.1	480966	Tp4g00310		Yes	Yes	No	No
Thhalv10000300m.g	6	11	1.83333	0.709967	1	scaffold_15	3360020	3361417	AT2G24550.1	481311	Tp4g03550		Yes	Yes	No	No
Thhalv10000301m.g	27	31	1.14815	0.888247	1	scaffold_15	1105695	1107024	AT2G22570.1	900707	Tp4g01610	ATNIC1,NIC1	Yes	Yes	No	No
Thhalv10000302m.g	2	0	0	0.845765	1	scaffold_15	723264	724002	AT2G22200.1	900671	Tp4g01260		Yes	Yes	No	No
Thhalv10000303m.g	5	8	1.6	0.834113	1	scaffold_15	979933	982304	AT2G22470.1			AGP2,ATAGP2	Yes	Yes	No	No
Thhalv10000305m.g	2	0	0	0.845765	1	scaffold_15	948151	948900	AT2G22460.1				Yes	No	Yes	No
Thhalv10000307m.g	159	124	0.779874	0.608652	1	scaffold_15	468626	471240	AT2G21870.1	900616	Tp4g00960	MGP1	Yes	Yes	No	No
Thhalv10000308m.g	12	27	2.25	0.392897	1	scaffold_15	1095985	1099824	AT2G22540.1	481114	Tp4g01590	AGL22,SVP	Yes	Yes	No	No
Thhalv10000310m.g	13	19	1.46154	0.739253	1	scaffold_15	5279200	5280681	AT2G25190.1	481377	Tp4g04200		Yes	Yes	No	No
Thhalv10000311m.g	90	133	1.47778	0.44133	1	scaffold_15	4940063	4941983	AT2G25080.1	901118	Tp4g04090	ATGPX1,GPX1	Yes	Yes	No	No
Thhalv10000313m.g	18	18	1	1	1	scaffold_15	2256201	2257528	AT2G23780.1	481240	Tp4g02720		Yes	Yes	No	No
Thhalv10000315m.g	10	10	1	1	1	scaffold_15	2907909	2909118	AT4G39990.1	490786	Tp7g35880	ATGB3,ATRAB11G,ATRABA4B,RABA4B	Yes	Yes	No	No
Thhalv10000316m.g	13	3	0.230769	0.357936	1	scaffold_15	742695	744798	AT2G22230.1	481086	Tp4g01270		Yes	Yes	No	No
Thhalv10000317m.g	75	129	1.72	0.293747	1	scaffold_15	4994815	4996892	AT2G25110.1	901122	Tp4g04120	AtSDF2,ATSDL,SDF2	Yes	Yes	No	No
Thhalv10000318m.g	11	13	1.18182	0.938408	1	scaffold_15	850398	851532	AT2G22370.1	320077	Tp4g01410		Yes	Yes	No	No
Thhalv10000319m.g	11	12	1.09091	1	1	scaffold_15	143061	144890	AT2G21320.1	900546	Tp4g00500		Yes	Yes	No	No
Thhalv10000320m.g	33	31	0.939394	0.964879	1	scaffold_15	276422	278114	AT2G21530.1	481019	Tp4g00690		Yes	Yes	No	No
Thhalv10000323m.g	61	68	1.11475	0.868999	1	scaffold_15	7233052	7235091	AT2G25310.1	868455	Tp4g04450		Yes	Yes	No	No
Thhalv10000326m.g	43	17	0.395349	0.232528	1	scaffold_15	1807132	1809360	AT2G23310.1	900812	Tp4g02310	ATRER1C1	Yes	Yes	No	No
Thhalv10000328m.g	20	20	1	1	1	scaffold_15	3596965	3599508	AT2G24590.1	481315	Tp4g03580		Yes	Yes	No	No
Thhalv10000329m.g	0	1	Inf	1	1	scaffold_15	677782	678612	AT2G22170.1				Yes	No	Yes	No
Thhalv10000330m.g	18	12	0.666667	0.73005	1	scaffold_15	7252613	7254246	AT2G25605.1	868491	Tp4g05090		Yes	Yes	No	No
Thhalv10000332m.g	1	9	9	0.352041	1	scaffold_15	1916695	1917792	AT2G23430.1	481213	Tp4g02420	ICK1,KRP1	Yes	Yes	No	No
Thhalv10000333m.g	32	23	0.71875	0.697478	1	scaffold_15	332931	334932	AT2G21600.1	481027	Tp4g00760	ATRER1B,RER1B	Yes	Yes	No	No
Thhalv10000334m.g	12	36	3	0.202052	1	scaffold_15	3204242	3206383	AT2G24440.1	481300	Tp4g03460		Yes	Yes	No	No
Thhalv10000335m.g	27	13	0.481481	0.43679	1	scaffold_15	650699	651602	AT2G22170.1				Yes	No	Yes	No
Thhalv10000336m.g	23	9	0.391304	0.371229	1	scaffold_15	2129932	2130868	AT2G23680.1	900853	Tp4g02650		Yes	Yes	No	No
Thhalv10000338m.g	11	29	2.63636	0.300388	1	scaffold_15	339106	340573	AT2G21620.1	481030	Tp4g00780	RD2	Yes	Yes	No	No
Thhalv10000339m.g	32	40	1.25	0.774439	1	scaffold_15	4131888	4134504	AT2G24765.1	481337	Tp4g03740	ARF3,ARL1,ATARL1	Yes	Yes	No	No
Thhalv10000341m.g	53	41	0.773585	0.705391	1	scaffold_15	7254311	7255639	AT2G25610.1	481412	Tp4g05100		Yes	Yes	No	No
Thhalv10000343m.g	51	28	0.54902	0.389006	1	scaffold_15	2535337	2537170	AT2G24020.2	868212	Tp4g02930		Yes	Yes	No	No
Thhalv10000345m.g	0	1	Inf	1	1	scaffold_15	3173314	3173847	AT2G24400.1	481295	Tp4g03430		Yes	Yes	No	No
Thhalv10000346m.g	9	6	0.666667	0.844791	1	scaffold_15	4934064	4934929	AT2G25060.1	481360	Tp4g04070	AtENODL14,ENODL14	Yes	Yes	No	No
Thhalv10000347m.g	17	9	0.529412	0.598297	1	scaffold_15	7363797	7364553	AT2G25625.1	901208	Tp4g05200		Yes	Yes	No	No
Thhalv10000348m.g	543	204	0.375691	0.0212785	1	scaffold_15	637088	638097	AT2G22170.1	900668	Tp4g01230		Yes	Yes	No	No
Thhalv10000350m.g	20	18	0.9	0.952035	1	scaffold_15	76170	77197	AT2G21130.1	480962	Tp4g00280		Yes	Yes	No	No
Thhalv10000352m.g	0	4	Inf	0.575736	1	scaffold_15	2009039	2009772					Yes	Yes	No	No
Thhalv10000353m.g	40	32	0.8	0.774439	1	scaffold_15	2126557	2127507	AT2G23670.1	481233	Tp4g02640	YCF37	Yes	Yes	No	No
Thhalv10000354m.g	18	1	0.0555556	0.083925	1	scaffold_15	1854684	1855677	AT2G23340.1	481204	Tp4g02330	DEAR3	Yes	Yes	No	No
Thhalv10000355m.g	8	6	0.75	0.919701	1	scaffold_15	655014	655958	AT2G22170.1	900668	Tp4g01230		Yes	Yes	No	No
Thhalv10000356m.g	14	14	1	1	1	scaffold_15	5419740	5420815	AT2G25250.1	901149	Tp4g04350		Yes	Yes	No	No
Thhalv10000357m.g	2	2	1	1	1	scaffold_15	2858833	2861470	AT4G36380.1	490999	Tp7g34040	ROT3	Yes	Yes	No	No
Thhalv10000358m.g	1	0	0	1	1	scaffold_15	2140657	2141390	AT2G23690.1	900854	Tp_un0888_001		Yes	Yes	No	No
Thhalv10000359m.g	2	2	1	1	1	scaffold_15	2610360	2611900	AT1G17745.2	491252	Tp3g28600	PGDH	Yes	Yes	No	No
Thhalv10000360m.g	26	25	0.961538	1	1	scaffold_15	3952454	3953243	AT2G24762.1	481335	Tp4g03730	AtGDU4,GDU4	Yes	Yes	No	No
Thhalv10000361m.g	27	35	1.2963	0.752541	1	scaffold_15	3146660	3147854	AT2G24390.1	900966	Tp4g03410		Yes	Yes	No	No
Thhalv10000362m.g	128	75	0.585938	0.301325	1	scaffold_15	2577269	2579157	AT2G24090.1	481266	Tp4g02990		Yes	Yes	No	No
Thhalv10000363m.g	6	4	0.666667	0.906753	1	scaffold_15	4476481	4477924	AT2G24970.1	481350	Tp4g03960		Yes	Yes	No	No
Thhalv10000364m.g	4	5	1.25	1	1	scaffold_15	5451791	5452906	AT4G32030.1	913253	Tp4g04360		Yes	Yes	No	No
Thhalv10000365m.g	369	229	0.620596	0.266363	1	scaffold_15	1260481	1261664	AT1G52220.1	892226	Tp1g38760		Yes	Yes	No	No
Thhalv10000367m.g	9	18	2	0.553681	1	scaffold_15	4306394	4307950	AT2G24860.1	481346	Tp4g03910		Yes	Yes	No	No
Thhalv10000369m.g	6	3	0.5	0.80501	1	scaffold_15	22429	23471	AT2G20930.1	900506	Tp4g00120		Yes	Yes	No	No
Thhalv10000370m.g	0	1	Inf	1	1	scaffold_15	3214438	3215849	AT5G62950.1				Yes	No	Yes	No
Thhalv10000371m.g	22	22	1	1	1	scaffold_15	90690	91512	AT2G21180.1	900527	Tp4g00330		Yes	Yes	No	No
Thhalv10000372m.g	12	8	0.666667	0.798263	1	scaffold_15	3170971	3171753	AT2G24395.1	481294	Tp4g03420		Yes	Yes	No	No
Thhalv10000375m.g	2	1	0.5	1	1	scaffold_15	7670944	7671347	AT2G25735.1	901230	Tp4g05350		Yes	Yes	No	No
Thhalv10000376m.g	7	12	1.71429	0.725357	1	scaffold_15	23723	24286	AT2G20940.1	900507	Tp4g00130		Yes	Yes	No	No
Thhalv10000377m.g	2	1	0.5	1	1	scaffold_15	2693115	2694426	AT1G74530.3	476589	Tp5g29710		Yes	Yes	No	No
Thhalv10000378m.g	217	279	1.28571	0.568514	1	scaffold_15	917061	917979	AT2G22425.1	481104	Tp_un0131_001		Yes	Yes	No	No
Thhalv10000379m.g	2	2	1	1	1	scaffold_15	1535065	1536300	AT4G37608.1				Yes	Yes	No	No
Thhalv10000381m.g	4	2	0.5	0.886073	1	scaffold_15	1427433	1428125	AT2G22860.1	900742	Tp4g01910	ATPSK2,PSK2	Yes	Yes	No	No
Thhalv10000386m.g	8	2	0.25	0.535359	1	scaffold_15	355014	356263	AT2G21660.1	481034	Tp4g00820	ATGRP7,CCR2,GR-RBP7,GRP7	Yes	Yes	No	No
Thhalv10000388m.g	107	89	0.831776	0.732009	1	scaffold_15	4323641	4324201	AT2G24940.1	901094	Tp4g03930	AtMAPR2,MAPR2	Yes	Yes	No	No
Thhalv10000389m.g	6	16	2.66667	0.449921	1	scaffold_15	347492	348608	AT2G21650.1	481032	Tp4g00810	ATRL2,MEE3,RSM1	Yes	Yes	No	No
Thhalv10000391m.g	60	75	1.25	0.709035	1	scaffold_15	133583	134110	AT2G21290.1	480991	Tp4g00480		Yes	Yes	No	No
Thhalv10000393m.g	1	0	0	1	1	scaffold_15	316726	317376	AT2G19893.1				Yes	No	Yes	No
Thhalv10000394m.g	35	35	1	1	1	scaffold_15	92077	92673	AT2G21185.1	480969	Tp4g00340		Yes	Yes	No	No
Thhalv10000395m.g	1	4	4	0.753776	1	scaffold_15	96450	97312	AT2G21195.1	867867	Tp4g00360		Yes	Yes	No	No
Thhalv10000396m.g	1	0	0	1	1	scaffold_15	3370060	3370828	AT1G04210.1				Yes	No	Yes	No
Thhalv10000398m.g	3	0	0	0.700739	1	scaffold_15	1000260	1000859					Yes	Yes	No	No
Thhalv10000402m.g	9	12	1.33333	0.868335	1	scaffold_15	1167618	1168732	AT2G22640.1	343817	Tp4g01680	ATBRK1,BRK1,HSPC300	Yes	Yes	No	No
Thhalv10000403m.g	4	0	0	0.575736	1	scaffold_15	4587343	4587915					Yes	Yes	No	No
Thhalv10000404m.g	9	1	0.111111	0.352041	1	scaffold_15	582115	582785	AT2G22080.1				Yes	Yes	No	No
Thhalv10000405m.g	40	51	1.275	0.725468	1	scaffold_15	1579312	1580799	AT2G23120.1	481185	Tp4g02160		Yes	Yes	No	No
Thhalv10000406m.g	47	56	1.19149	0.796512	1	scaffold_15	2438453	2439664	AT2G23930.1	900880	Tp4g02830	SNRNP-G	Yes	Yes	No	No
Thhalv10000407m.g	32	24	0.75	0.736874	1	scaffold_15	2620714	2621954	AT5G23740.1	900907	Tp4g03060	RPS11-BETA	Yes	Yes	No	No
Thhalv10000409m.g	39	27	0.692308	0.632668	1	scaffold_15	1570839	1572153	AT2G23090.1	481181	Tp4g02110		Yes	Yes	No	No
Thhalv10000410m.g	1	0	0	1	1	scaffold_15	6617284	6617603					Yes	No	Yes	No
Thhalv10000413m.g	1	0	0	1	1	scaffold_15	2615392	2615645					Yes	Yes	No	No
Thhalv10000415m.g	137	38	0.277372	0.0195507	1	scaffold_15	5343380	5344097	AT4G31985.1	913258	Tp7g29780		Yes	Yes	No	No
Thhalv10000416m.g	20	14	0.7	0.747711	1	scaffold_15	2316048	2317580					Yes	Yes	No	No
Thhalv10000417m.g	11	18	1.63636	0.672182	1	scaffold_15	310366	311163	AT2G21560.1	481023	Tp1g18340		Yes	Yes	No	No
Thhalv10000418m.g	0	1	Inf	1	1	scaffold_15	68036	69826	AT2G21090.1	900518	Tp4g00230		Yes	Yes	No	No
Thhalv10000422m.g	5	4	0.8	1	1	scaffold_15	6341703	6341975	AT4G00895.1	490476	Tp6g01230		Yes	Yes	No	No
Thhalv10000434m.g	2	0	0	0.845765	1	scaffold_15	5606281	5607580	AT1G62600.1	475088	Tp2g02040		Yes	Yes	No	No
Thhalv10000438m.g	3	2	0.666667	1	1	scaffold_15	1757679	1758569	AT2G23290.1	481200	Tp4g02280	AtMYB70,MYB70	Yes	Yes	No	No
Thhalv10000450m.g	2	0	0	0.845765	1	scaffold_15	6488271	6489602	AT3G29680.1	905267	Tp4g04610		Yes	Yes	No	No
Thhalv10000455m.g	0	1	Inf	1	1	scaffold_15	4824482	4825335	AT3G44780.1	889374			Yes	Yes	No	No
Thhalv10000457m.g	7	4	0.571429	0.821178	1	scaffold_15	6367076	6370519	AT5G52560.1	495327	Tp4g04790	ATUSP,USP	Yes	Yes	No	No
Thhalv10000460m.g	1	1	1	1	1	scaffold_15	3864621	3865791	AT1G64840.1	901040	Tp4g03230		Yes	Yes	No	No
Thhalv10000461m.g	0	2	Inf	0.845765	1	scaffold_15	1388187	1391048	AT2G23000.1	900758	Tp_un0042_002	scpl10	Yes	Yes	No	No
Thhalv10000469m.g	6	10	1.66667	0.774962	1	scaffold_15	2744583	2745665	AT2G24220.1	343982	Tp4g03160	ATPUP5,PUP5	Yes	Yes	No	No
Thhalv10000471m.g	1	1	1	1	1	scaffold_15	3629289	3630576	AT5G53635.1	918455	Tp6g15230		Yes	Yes	No	No
Thhalv10000476m.g	1	2	2	1	1	scaffold_15	7207083	7207852	AT2G17690.1			SDC	Yes	No	Yes	No
Thhalv10000481m.g	8	2	0.25	0.535359	1	scaffold_15	1719585	1722108	AT2G23200.1	481192	Tp2g23300		Yes	Yes	No	No
Thhalv10000482m.g	1	0	0	1	1	scaffold_15	4288556	4292543	AT2G24850.1			TAT,TAT3	Yes	No	Yes	No
Thhalv10000507m.g	60	37	0.616667	0.455304	1	scaffold_15	2556783	2557633	AT2G24040.1	481262	Tp4g02950		Yes	Yes	No	No
Thhalv10000508m.g	4	8	2	0.742563	1	scaffold_15	1670261	1673118	AT2G23200.1	481192	Tp5g15370		Yes	Yes	No	No
Thhalv10000513m.g	0	7	Inf	0.314708	1	scaffold_15	6566161	6567189	AT3G21230.1	479643	Tp3g19250	4CL5	Yes	Yes	No	No
Thhalv10000515m.g	0	2	Inf	0.845765	1	scaffold_15	3626746	3628336	AT4G00260.1	901447	Tp4g03630	MEE45	Yes	Yes	No	No
Thhalv10000520m.g	1	0	0	1	1	scaffold_15	3185690	3188368	AT2G24430.1			ANAC038,ANAC039,NAC038	Yes	No	Yes	No
Thhalv10000533m.g	19	13	0.684211	0.739253	1	scaffold_15	2089325	2091830	AT2G23600.1	481226	Tp4g02540	ACL,ATME8,ATMES2,ME8,MES2	Yes	Yes	No	No
Thhalv10000535m.g	519	1169	2.25241	0.0425612	1	scaffold_15	6077445	6077784	AT5G44420.1	895457	Tp5g30970	LCR77,PDF1.2,PDF1.2A	Yes	Yes	No	No
Thhalv10000545m.g	1	1	1	1	1	scaffold_15	2675119	2678489	AT2G24130.1	868228	Tp4g03080		Yes	Yes	No	No
Thhalv10000547m.g	3	1	0.333333	0.869848	1	scaffold_15	1788370	1789278	AT1G80290.2	340192	Tp5g35520		Yes	Yes	No	No
Thhalv10000563m.g	0	2	Inf	0.845765	1	scaffold_15	3759034	3762553	AT5G49290.1	481398	Tp5g29380	ATRLP56,RLP56	Yes	Yes	No	No
Thhalv10000566m.g	1	0	0	1	1	scaffold_15	2119157	2120719	AT2G23640.1			RTNLB13	Yes	No	Yes	No
Thhalv10000568m.g	5	3	0.6	0.8978	1	scaffold_15	5449968	5450366	AT4G32030.1	913253	Tp4g04360		Yes	Yes	No	No
Thhalv10000575m.g	12	7	0.583333	0.725357	1	scaffold_15	4954516	4956422	AT2G25100.2	868414	Tp4g04110		Yes	Yes	No	No
Thhalv10000588m.g	0	2	Inf	0.845765	1	scaffold_15	6200	6538	AT2G42000.2				Yes	No	Yes	No
Thhalv10000611m.g	1	0	0	1	1	scaffold_15	2001606	2002543	AT2G23580.1	481225	Tp4g02520	ABE4,ATMES4,MES4	Yes	Yes	No	No
Thhalv10000617m.g	4	10	2.5	0.604356	1	scaffold_15	7405904	7409073	AT2G25640.1	481416	Tp4g05210		Yes	Yes	No	No
Thhalv10000622m.g	1	1	1	1	1	scaffold_15	1704209	1707106	AT2G23200.1	481192	Tp2g23300		Yes	Yes	No	No
Thhalv10000625m.g	2	0	0	0.845765	1	scaffold_15	2094094	2096579	AT2G23620.1			ATMES1,MES1	Yes	No	Yes	No
Thhalv10000627m.g	0	2	Inf	0.845765	1	scaffold_15	6614533	6616191	AT2G25460.1	868471	Tp4g04680		Yes	Yes	No	No
Thhalv10000632m.g	1	14	14	0.15908	1	scaffold_15	2032251	2034983	AT3G11080.1	477857	Tp7g03130	AtRLP35,RLP35	Yes	Yes	No	No
Thhalv10000635m.g	2	12	6	0.314043	1	scaffold_15	5476255	5477652	AT5G39050.1	916412	Tp7g02860		Yes	Yes	No	No
Thhalv10000651m.g	0	3	Inf	0.700739	1	scaffold_15	1509302	1512865	AT2G22980.1	900758	Tp4g02040	SCPL13	Yes	Yes	No	No
Thhalv10000655m.g	11	25	2.27273	0.406273	1	scaffold_15	5386087	5388995	AT2G25220.1	481379	Tp4g04340		Yes	Yes	No	No
Thhalv10000662m.g	46	429	9.32609	3.91e-06	0.00635393	scaffold_15	6158505	6158847	AT5G44420.1	895457	Tp5g30950	LCR77,PDF1.2,PDF1.2A	Yes	Yes	No	No
Thhalv10000666m.g	11	12	1.09091	1	1	scaffold_15	6694922	6696088	AT5G62270.2	358424	Tp2g25470		Yes	Yes	No	No
Thhalv10000675m.g	2	4	2	0.886073	1	scaffold_15	3780223	3781770	AT1G64840.1	901334	Tp4g03230		Yes	Yes	No	No
Thhalv10000677m.g	1	0	0	1	1	scaffold_15	70365	71029	AT2G21100.1	480959	Tp4g00240		Yes	Yes	No	No
Thhalv10000697m.g	2	2	1	1	1	scaffold_15	1125706	1129783	AT2G22620.1	481121	Tp4g01660		Yes	Yes	No	No
Thhalv10000699m.g	1	0	0	1	1	scaffold_15	5823508	5823852	AT5G38317.1			LCR58	Yes	No	Yes	No
Thhalv10000700m.g	4	1	0.25	0.753776	1	scaffold_15	1211748	1214381	AT2G22740.1	868053	Tp4g01730	SDG23,SUVH6	Yes	Yes	No	No
Thhalv10000707m.g	2	0	0	0.845765	1	scaffold_15	2307892	2308299	AT2G25410.1				Yes	No	Yes	No
Thhalv10000721m.g	1	9	9	0.352041	1	scaffold_15	2730346	2731314	AT2G24180.1	343972	Tp4g03120	CYP71B6	Yes	Yes	No	No
Thhalv10000722m.g	0	1	Inf	1	1	scaffold_15	216412	219095	AT2G21450.1	481010	Tp4g15610	CHR34	Yes	Yes	No	No
Thhalv10000725m.g	1	1	1	1	1	scaffold_15	397152	397894	AT2G29770.1	869237	Tp1g30040		Yes	Yes	No	No
Thhalv10000727m.g	5	3	0.6	0.8978	1	scaffold_15	93993	94668	AT4G38790.1				Yes	No	Yes	No
Thhalv10000728m.g	5	0	0	0.471281	1	scaffold_15	5244183	5245204					Yes	Yes	No	No
Thhalv10000729m.g	3	6	2	0.80501	1	scaffold_15	3350003	3351141	AT2G24520.1	480836	Tp4g03520	AHA5,HA5	Yes	Yes	No	No
Thhalv10000730m.g	18	6	0.333333	0.372173	1	scaffold_15	1537393	1538094					Yes	Yes	No	No
Thhalv10000731m.g	8	6	0.75	0.919701	1	scaffold_15	694809	695695	AT2G22170.1	900668	Tp4g01230		Yes	Yes	No	No
Thhalv10000733m.g	2	0	0	0.845765	1	scaffold_15	5636014	5637151	AT2G25270.1	481382	Tp4g04440		Yes	Yes	No	No
Thhalv10000734m.g	7	5	0.714286	0.91387	1	scaffold_151	987	7440	AT5G47480.1	494224	Tp2g12210		Yes	Yes	No	No
Thhalv10000736m.g	1	2	2	1	1	scaffold_152	1817	4427	AT3G54540.1	906864	Tp5g07890	ATGCN4,GCN4	Yes	Yes	No	No
Thhalv10000738m.g	4	4	1	1	1	scaffold_20	493196	502862	AT5G44800.1	917093	Tp2g09650	CHR4,PKR1	Yes	Yes	No	No
Thhalv10000739m.g	11	8	0.727273	0.861568	1	scaffold_20	2435573	2445430	AT5G47690.3	494201	Tp2g12400		Yes	Yes	No	No
Thhalv10000740m.g	4	2	0.5	0.886073	1	scaffold_20	2135292	2142890	AT5G47020.1	494278	Tp2g11830		Yes	Yes	No	No
Thhalv10000742m.g	12	18	1.5	0.73005	1	scaffold_20	1193098	1197694	AT5G45510.2	494432	Tp7g17770		Yes	Yes	No	No
Thhalv10000743m.g	14	24	1.71429	0.583652	1	scaffold_20	2125502	2132554	AT5G47010.1	494279	Tp2g11810	ATUPF1,LBA1,UPF1	Yes	Yes	No	No
Thhalv10000744m.g	3	1	0.333333	0.869848	1	scaffold_20	2382952	2388401	AT5G47490.1	494223	Tp2g12210		Yes	Yes	No	No
Thhalv10000746m.g	1	3	3	0.869848	1	scaffold_20	1771097	1774851	AT5G46330.1	356368	Tp2g11180	FLS2	Yes	Yes	No	No
Thhalv10000748m.g	3	4	1.33333	1	1	scaffold_20	847095	857510	AT5G45140.1	917015	Tp2g09970	NRPC2	Yes	Yes	No	No
Thhalv10000749m.g	1	1	1	1	1	scaffold_20	1197847	1202065	AT5G45520.1	356455	Tp2g10420		Yes	Yes	No	No
Thhalv10000750m.g	9	4	0.444444	0.670421	1	scaffold_20	986510	991329	AT5G45250.1	884085	Tp2g10050	RPS4	Yes	Yes	No	No
Thhalv10000752m.g	1	5	5	0.650669	1	scaffold_20	2510296	2516402	AT2G01130.1	484020	Tp2g12600		Yes	Yes	No	No
Thhalv10000754m.g	1	4	4	0.753776	1	scaffold_20	1803165	1807823	AT5G46400.1	494332	Tp2g11250	AT PRP39-2,PRP39-2	Yes	Yes	No	No
Thhalv10000755m.g	3	2	0.666667	1	1	scaffold_20	1546542	1551816	AT5G46070.1		Tp2g10920		Yes	Yes	No	No
Thhalv10000756m.g	11	8	0.727273	0.861568	1	scaffold_20	2479149	2483796	AT1G03370.1	887492	Tp2g12480		Yes	Yes	No	No
Thhalv10000757m.g	3	3	1	1	1	scaffold_20	466208	469380	AT3G47090.1	323370	Tp2g09620		Yes	Yes	No	No
Thhalv10000758m.g	5	11	2.2	0.628923	1	scaffold_20	484556	488978	AT5G44790.1	494501	Tp2g09640	HMA7,RAN1	Yes	Yes	No	No
Thhalv10000759m.g	1	3	3	0.869848	1	scaffold_20	105884	109628	AT5G44510.1	917150	Tp2g09300	TAO1	Yes	Yes	No	No
Thhalv10000760m.g	2	1	0.5	1	1	scaffold_20	2629812	2635310	AT2G01440.1	477305	Tp2g12880		Yes	Yes	No	No
Thhalv10000763m.g	1	0	0	1	1	scaffold_20	1354272	1357597	AT5G45720.1	330841	Tp2g10610		Yes	Yes	No	No
Thhalv10000764m.g	12	7	0.583333	0.725357	1	scaffold_20	1164603	1167881	AT5G45480.1	494436	Tp2g10440		Yes	Yes	No	No
Thhalv10000767m.g	54	74	1.37037	0.597777	1	scaffold_20	2148355	2154234	AT5G47040.1	494276	Tp2g11850	LON2	Yes	Yes	No	No
Thhalv10000768m.g	8	7	0.875	1	1	scaffold_20	2362589	2368145	AT5G47430.1	494238	Tp2g12130		Yes	Yes	No	No
Thhalv10000770m.g	9	4	0.444444	0.670421	1	scaffold_20	1000517	1004848	AT5G38350.1	860414,884077	Tp6g07710		Yes	Yes	No	No
Thhalv10000774m.g	5	6	1.2	1	1	scaffold_20	112673	116534	AT5G44530.1	494534	Tp2g09320		Yes	Yes	No	No
Thhalv10000775m.g	4	6	1.5	0.906753	1	scaffold_20	1160217	1163174	AT5G45470.1	494437	Tp2g10430		Yes	Yes	No	No
Thhalv10000776m.g	7	4	0.571429	0.821178	1	scaffold_20	2092308	2096574	AT5G46880.1	324546	Tp2g11680	HB-7,HDG5	Yes	Yes	No	No
Thhalv10000778m.g	12	11	0.916667	1	1	scaffold_20	887863	893226	AT5G45160.1	494463	Tp2g09980		Yes	Yes	No	No
Thhalv10000779m.g	7	3	0.428571	0.720566	1	scaffold_20	341133	345530	AT5G44635.1	917123	Tp2g09450	MCM6	Yes	Yes	No	No
Thhalv10000781m.g	0	1	Inf	1	1	scaffold_20	1142861	1145479	AT5G45400.1	313748	Tp7g17830	ATRPA70C,RPA70C	Yes	Yes	No	No
Thhalv10000782m.g	14	23	1.64286	0.621627	1	scaffold_20	1631317	1637078	AT5G46210.1	916814	Tp2g11070	ATCUL4,CUL4	Yes	Yes	No	No
Thhalv10000783m.g	6	0	0	0.385189	1	scaffold_20	2356095	2359264	AT5G47400.1	883789	Tp2g12120		Yes	Yes	No	No
Thhalv10000784m.g	6	6	1	1	1	scaffold_20	1317026	1323000	AT5G45650.1	494419	Tp2g10540		Yes	Yes	No	No
Thhalv10000785m.g	0	1	Inf	1	1	scaffold_20	2105923	2110215	AT5G46910.1	916732	Tp2g11700		Yes	Yes	No	No
Thhalv10000786m.g	1	1	1	1	1	scaffold_20	1720977	1724814	AT5G46280.1	494345	Tp2g11130	MCM3	Yes	Yes	No	No
Thhalv10000788m.g	20	12	0.6	0.639489	1	scaffold_20	1171643	1174685	AT5G45500.1	494434	Tp2g10420		Yes	Yes	No	No
Thhalv10000790m.g	4	6	1.5	0.906753	1	scaffold_20	2018916	2022421	AT5G46740.1	916754	Tp_un0036_006	UBP21	Yes	Yes	No	No
Thhalv10000791m.g	63	48	0.761905	0.667625	1	scaffold_20	2570990	2575018	AT2G01320.2	484044	Tp2g12770		Yes	Yes	No	No
Thhalv10000793m.g	13	10	0.769231	0.874309	1	scaffold_20	1617068	1621220	AT5G46190.1	494355	Tp2g11050		Yes	Yes	No	No
Thhalv10000794m.g	5	7	1.4	0.91387	1	scaffold_20	1261588	1267673	AT5G45560.1	494427	Tp2g10460		Yes	Yes	No	No
Thhalv10000795m.g	1	4	4	0.753776	1	scaffold_20	2539146	2541759	AT2G01190.1	346618	Tp2g12650		Yes	Yes	No	No
Thhalv10000798m.g	5	1	0.2	0.650669	1	scaffold_20	1701443	1704927	AT5G46240.1	494350	Tp2g11110	KAT1	Yes	Yes	No	No
Thhalv10000799m.g	1	1	1	1	1	scaffold_20	463111	465755	AT5G44780.1	494504	Tp2g09610		Yes	Yes	No	No
Thhalv10000800m.g	2	1	0.5	1	1	scaffold_20	2543499	2545927	AT2G01210.1	484030	Tp2g12670		Yes	Yes	No	No
Thhalv10000803m.g	2	3	1.5	1	1	scaffold_20	1134418	1139822	AT5G45380.1	494441	Tp2g10330	ATDUR3,DUR3	Yes	Yes	No	No
Thhalv10000804m.g	7	15	2.14286	0.562953	1	scaffold_20	1453524	1456725	AT5G45900.1	916858	Tp2g10820	APG7,ATAPG7,ATATG7,ATG7	Yes	Yes	No	No
Thhalv10000807m.g	2	0	0	0.845765	1	scaffold_20	412949	416645	AT5G44740.2	494508	Tp2g09580	POLH	Yes	Yes	No	No
Thhalv10000808m.g	27	31	1.14815	0.888247	1	scaffold_20	2026823	2030947	AT5G46760.1	916752	Tp_un0036_004		Yes	Yes	No	No
Thhalv10000810m.g	3	5	1.66667	0.8978	1	scaffold_20	1391535	1395021	AT5G45800.1	494402	Tp2g10720	MEE62	Yes	Yes	No	No
Thhalv10000811m.g	0	1	Inf	1	1	scaffold_20	739901	742746	AT4G23180.1	492546	Tp7g21200	CRK10,RLK4	Yes	Yes	No	No
Thhalv10000812m.g	34	30	0.882353	0.894863	1	scaffold_20	1812982	1816033	AT5G46420.1	494329	Tp2g11270		Yes	Yes	No	No
Thhalv10000816m.g	5	3	0.6	0.8978	1	scaffold_20	1302401	1306100	AT5G45610.1	494424	Tp2g10500	SUV2	Yes	Yes	No	No
Thhalv10000819m.g	23	36	1.56522	0.574787	1	scaffold_20	2490748	2493832	AT5G47780.1	478777	Tp2g12520	GAUT4	Yes	Yes	No	No
Thhalv10000821m.g	3	3	1	1	1	scaffold_20	2575175	2577754	AT2G01330.1	904324	Tp2g12780		Yes	Yes	No	No
Thhalv10000822m.g	14	0	0	0.0782432	1	scaffold_20	2614874	2618107	AT2G01420.1	484057	Tp2g12860	ATPIN4,PIN4	Yes	Yes	No	No
Thhalv10000823m.g	4	7	1.75	0.821178	1	scaffold_20	751348	753980	AT5G45030.1	917056	Tp2g09810		Yes	Yes	No	No
Thhalv10000824m.g	0	4	Inf	0.575736	1	scaffold_20	839222	841516	AT5G45110.1	494469	Tp2g09920	ATNPR3,NPR3	Yes	Yes	No	No
Thhalv10000825m.g	16	11	0.6875	0.770457	1	scaffold_20	2458759	2461473	AT5G47750.1	494187	Tp2g12450	D6PKL2,PK5	Yes	Yes	No	No
Thhalv10000826m.g	1	1	1	1	1	scaffold_20	842065	844181	AT5G45113.1	917019	Tp2g09930		Yes	Yes	No	No
Thhalv10000828m.g	4	5	1.25	1	1	scaffold_20	857770	860181	AT5G45150.1	494464	Tp3g18430	RTL3	Yes	Yes	No	No
Thhalv10000830m.g	0	2	Inf	0.845765	1	scaffold_20	1528553	1532775	AT5G46050.1	494374	Tp2g10900	ATPTR3,PTR3	Yes	Yes	No	No
Thhalv10000832m.g	45	57	1.26667	0.72079	1	scaffold_20	2635626	2639437	AT2G01450.1	864560	Tp2g12890	ATMPK17,MPK17	Yes	Yes	No	No
Thhalv10000833m.g	2	0	0	0.845765	1	scaffold_20	2602551	2604480	AT2G01390.1	322482	Tp2g12820		Yes	Yes	No	No
Thhalv10000834m.g	10	5	0.5	0.691963	1	scaffold_20	896924	901114	AT5G45190.1	494461	Tp2g10000		Yes	Yes	No	No
Thhalv10000836m.g	4	5	1.25	1	1	scaffold_20	1094224	1097269	AT5G45330.1	916947	Tp2g10280	DCP5-L	Yes	Yes	No	No
Thhalv10000837m.g	1	0	0	1	1	scaffold_20	1018359	1021089	AT5G45275.1	494458	Tp2g10180		Yes	Yes	No	No
Thhalv10000838m.g	0	1	Inf	1	1	scaffold_20	2658960	2662449	AT2G01480.1	484066	Tp2g12930		Yes	Yes	No	No
Thhalv10000839m.g	3	7	2.33333	0.720566	1	scaffold_20	2470521	2472766	AT5G47800.1	473267	Tp5g22910		Yes	Yes	No	No
Thhalv10000843m.g	7	5	0.714286	0.91387	1	scaffold_20	53333	55648	AT5G44400.1	494546	Tp2g09260		Yes	Yes	No	No
Thhalv10000844m.g	3	0	0	0.700739	1	scaffold_20	20358	23122	AT5G44390.1	330958	Tp2g09260		Yes	Yes	No	No
Thhalv10000845m.g	18	16	0.888889	0.948938	1	scaffold_20	73339	75086	AT5G44410.1	494545	Tp2g09270		Yes	Yes	No	No
Thhalv10000847m.g	7	8	1.14286	1	1	scaffold_20	1775645	1779637	AT5G46340.1	494338	Tp2g11190		Yes	Yes	No	No
Thhalv10000848m.g	30	35	1.16667	0.86143	1	scaffold_20	2405127	2408165	AT5G47560.1	494217	Tp2g12290	ATSDAT,ATTDT,TDT	Yes	Yes	No	No
Thhalv10000851m.g	1	0	0	1	1	scaffold_20	39472	42094	AT5G44390.1				Yes	No	Yes	No
Thhalv10000852m.g	1	7	7	0.480532	1	scaffold_20	1038341	1040544	AT5G45290.1	494453	Tp2g10230		Yes	Yes	No	No
Thhalv10000855m.g	5	5	1	1	1	scaffold_20	355924	358413	AT5G44670.1	494517	Tp2g09480		Yes	Yes	No	No
Thhalv10000856m.g	0	5	Inf	0.471281	1	scaffold_20	1903467	1906811	AT4G18030.1	493067	Tp2g11390		Yes	Yes	No	No
Thhalv10000857m.g	6	11	1.83333	0.709967	1	scaffold_20	2524553	2526902	AT2G01170.1	484023	Tp2g12630	BAT1	Yes	Yes	No	No
Thhalv10000858m.g	12	18	1.5	0.73005	1	scaffold_20	2064836	2067032	AT5G46840.1	494293	Tp2g11640		Yes	Yes	No	No
Thhalv10000859m.g	2	1	0.5	1	1	scaffold_20	1892666	1895195	AT5G46550.1	883898	Tp2g11370		Yes	Yes	No	No
Thhalv10000860m.g	1	2	2	1	1	scaffold_20	1957524	1960182	AT2G41500.1	483227	Tp4g23770	EMB2776,LIS	Yes	Yes	No	No
Thhalv10000861m.g	25	10	0.4	0.360116	1	scaffold_20	1612570	1615658	AT5G46180.1	494356	Tp2g11040	DELTA-OAT	Yes	Yes	No	No
Thhalv10000862m.g	19	19	1	1	1	scaffold_20	2560020	2563396	AT2G01270.1	904318	Tp2g12730	AtQSOX2,QSOX2	Yes	Yes	No	No
Thhalv10000864m.g	2	1	0.5	1	1	scaffold_20	2353964	2355601	AT4G17430.1	493135	Tp7g16760		Yes	Yes	No	No
Thhalv10000865m.g	10	5	0.5	0.691963	1	scaffold_20	2496501	2498843	AT2G01070.1	484013	Tp2g12540		Yes	Yes	No	No
Thhalv10000866m.g	3	0	0	0.700739	1	scaffold_20	1928207	1931402	AT5G46600.1	356337	Tp2g11430		Yes	Yes	No	No
Thhalv10000868m.g	2	1	0.5	1	1	scaffold_20	1400505	1401950	AT5G45810.1	494401	Tp2g10730	CIPK19,SnRK3.5	Yes	Yes	No	No
Thhalv10000869m.g	46	51	1.1087	0.893236	1	scaffold_20	266239	267943	AT4G20360.1	917130	Tp2g09380	ATRAB8D,ATRABE1B,RABE1b	Yes	Yes	No	No
Thhalv10000870m.g	0	1	Inf	1	1	scaffold_20	2336408	2338262	AT5G47360.1	916659	Tp2g12080		Yes	Yes	No	No
Thhalv10000871m.g	14	15	1.07143	1	1	scaffold_20	2241610	2244102	AT5G47140.1	356279	Tp2g11950	GATA27	Yes	Yes	No	No
Thhalv10000873m.g	1	0	0	1	1	scaffold_20	1639048	1642323	AT5G46220.1	494352	Tp2g11080		Yes	Yes	No	No
Thhalv10000874m.g	47	55	1.17021	0.820359	1	scaffold_20	1725095	1727916	AT5G46290.1	494344	Tp2g11140	KAS I,KAS1	Yes	Yes	No	No
Thhalv10000876m.g	1	0	0	1	1	scaffold_20	1099461	1102091	AT5G45340.1	884062	Tp2g10290	CYP707A3	Yes	Yes	No	No
Thhalv10000879m.g	73	66	0.90411	0.875837	1	scaffold_20	1717268	1720432	AT5G46250.1	883937	Tp2g11120		Yes	Yes	No	No
Thhalv10000880m.g	1	7	7	0.480532	1	scaffold_20	11982	15122	AT1G10095.1	312053	Tp2g09220		Yes	Yes	No	No
Thhalv10000881m.g	11	4	0.363636	0.544001	1	scaffold_20	1154643	1157805	AT4G19110.1	492943	Tp2g10410		Yes	Yes	No	No
Thhalv10000882m.g	5	1	0.2	0.650669	1	scaffold_20	637531	639245	AT5G44930.1	494490	Tp2g09750	ARAD2	Yes	Yes	No	No
Thhalv10000883m.g	2	3	1.5	1	1	scaffold_20	1808227	1811994	AT5G46410.1	494331	Tp2g11260	SSP4	Yes	Yes	No	No
Thhalv10000884m.g	2	2	1	1	1	scaffold_20	2448897	2450446	AT1G16930.1	889087	Tp1g15070		Yes	Yes	No	No
Thhalv10000885m.g	0	2	Inf	0.845765	1	scaffold_20	1787719	1789444	AT5G46370.1	494336	Tp2g11210	ATKCO2,ATTPK2,KCO2	Yes	Yes	No	No
Thhalv10000886m.g	0	1	Inf	1	1	scaffold_20	2473126	2474724	AT5G47810.1	496324	Tp6g18410	PFK2	Yes	Yes	No	No
Thhalv10000887m.g	17	16	0.941176	1	1	scaffold_20	1953919	1957056	AT5G46630.2	916763	Tp2g11460		Yes	Yes	No	No
Thhalv10000889m.g	5	4	0.8	1	1	scaffold_20	475489	478345	AT5G44785.1	494502	Tp2g09630	OSB3	Yes	Yes	No	No
Thhalv10000891m.g	17	7	0.411765	0.472915	1	scaffold_20	2419109	2421956	AT5G47620.1	883762	Tp2g12320		Yes	Yes	No	No
Thhalv10000894m.g	1	3	3	0.869848	1	scaffold_20	2507481	2510202	AT2G01120.2	322461	Tp2g12590	ATORC4,ORC4	Yes	Yes	No	No
Thhalv10000895m.g	3	1	0.333333	0.869848	1	scaffold_20	1386663	1387931	AT5G45790.2	916875	Tp2g10710		Yes	Yes	No	No
Thhalv10000897m.g	9	10	1.11111	1	1	scaffold_20	2451071	2454254	AT5G47720.2	494196	Tp2g12420		Yes	Yes	No	No
Thhalv10000898m.g	5	10	2	0.691963	1	scaffold_20	2201096	2204014	AT5G47070.1	494273	Tp2g11880		Yes	Yes	No	No
Thhalv10000899m.g	1	0	0	1	1	scaffold_20	92813	95159	AT5G44480.1	884253	Tp2g09290	DUR	Yes	Yes	No	No
Thhalv10000901m.g	360	357	0.991667	0.989312	1	scaffold_20	1572206	1575589	AT5G46110.1	494366	Tp2g10970	APE2,TPT	Yes	Yes	No	No
Thhalv10000903m.g	14	10	0.714286	0.81614	1	scaffold_20	2023637	2025980	AT5G46750.1	494303	Tp_un0036_005	AGD9	Yes	Yes	No	No
Thhalv10000904m.g	3	0	0	0.700739	1	scaffold_20	1423129	1424781	AT5G45850.1	494397	Tp2g10770		Yes	Yes	No	No
Thhalv10000907m.g	3	4	1.33333	1	1	scaffold_20	2430528	2432272	AT5G47660.1	883757	Tp2g12370		Yes	Yes	No	No
Thhalv10000908m.g	30	18	0.6	0.559025	1	scaffold_20	2581842	2586542	AT2G01350.1	484052	Tp2g12800	QPT	Yes	Yes	No	No
Thhalv10000909m.g	50	101	2.02	0.208657	1	scaffold_20	2547463	2550682	AT2G01220.2	484032	Tp2g12680		Yes	Yes	No	No
Thhalv10000910m.g	0	1	Inf	1	1	scaffold_20	1022299	1023880	AT5G27220.1	356493			Yes	Yes	No	No
Thhalv10000912m.g	7	6	0.857143	1	1	scaffold_20	2464825	2467325	AT5G47770.1	916701	Tp2g12470	FPS1	Yes	Yes	No	No
Thhalv10000913m.g	0	3	Inf	0.700739	1	scaffold_20	1962109	1963927	AT5G46640.1	494313	Tp2g11470		Yes	Yes	No	No
Thhalv10000914m.g	69	65	0.942029	0.936074	1	scaffold_20	1033575	1038125	AT5G45280.2	494455	Tp2g10220		Yes	Yes	No	No
Thhalv10000915m.g	19	28	1.47368	0.668647	1	scaffold_20	2516484	2518407	AT2G01140.1	484021	Tp2g12610		Yes	Yes	No	No
Thhalv10000916m.g	26	27	1.03846	1	1	scaffold_20	2653371	2655896	AT2G01470.1	484065	Tp2g12920	ATSEC12,STL2P	Yes	Yes	No	No
Thhalv10000918m.g	11	13	1.18182	0.938408	1	scaffold_20	2555864	2558388	AT2G01260.1	484037	Tp2g12710		Yes	Yes	No	No
Thhalv10000919m.g	6	3	0.5	0.80501	1	scaffold_20	1607492	1609308	AT5G46170.1	494357	Tp2g11030		Yes	Yes	No	No
Thhalv10000920m.g	25	42	1.68	0.488147	1	scaffold_20	1306441	1308942	AT5G45620.1	494422	Tp2g10510		Yes	Yes	No	No
Thhalv10000922m.g	6	5	0.833333	1	1	scaffold_20	1131222	1133444	AT5G45370.2	494442	Tp2g10320		Yes	Yes	No	No
Thhalv10000923m.g	6	6	1	1	1	scaffold_20	1372809	1374730	AT5G45760.1	494408	Tp2g10670		Yes	Yes	No	No
Thhalv10000924m.g	22	25	1.13636	0.915296	1	scaffold_20	1170124	1171578	AT5G45490.1	494438	Tp7g17790		Yes	Yes	No	No
Thhalv10000925m.g	2	1	0.5	1	1	scaffold_20	2467687	2468963	AT5G47790.1	356289	Tp7g03070		Yes	Yes	No	No
Thhalv10000926m.g	4	2	0.5	0.886073	1	scaffold_20	1491530	1495739	AT5G45960.1	494382	Tp2g10840		Yes	Yes	No	No
Thhalv10000927m.g	32	63	1.96875	0.296251	1	scaffold_20	893238	896345	AT5G45170.1	494462	Tp2g09990		Yes	Yes	No	No
Thhalv10000929m.g	15	6	0.4	0.493989	1	scaffold_20	274290	277779	AT4G20300.2	914630	Tp7g18640		Yes	Yes	No	No
Thhalv10000930m.g	7	2	0.285714	0.609227	1	scaffold_20	549259	550591	AT5G44820.1		Tp2g09660		Yes	Yes	No	No
Thhalv10000931m.g	0	1	Inf	1	1	scaffold_20	2286426	2287575	AT5G47230.1	494253	Tp2g12030	ATERF-5,ATERF5,ERF5	Yes	Yes	No	No
Thhalv10000932m.g	3	10	3.33333	0.511302	1	scaffold_20	2351730	2353458	AT5G47390.1	916656	Tp2g12110		Yes	Yes	No	No
Thhalv10000933m.g	0	1	Inf	1	1	scaffold_20	506435	507934	AT5G44820.1		Tp2g09660		Yes	Yes	No	No
Thhalv10000934m.g	1	5	5	0.650669	1	scaffold_20	2293594	2295618	AT5G47240.1	883802	Tp2g12040	atnudt8,NUDT8	Yes	Yes	No	No
Thhalv10000935m.g	5	12	2.4	0.570862	1	scaffold_20	2388919	2390737	AT5G47500.1				Yes	No	Yes	No
Thhalv10000937m.g	13	23	1.76923	0.571461	1	scaffold_20	1337376	1339313	AT5G45670.1	494417	Tp2g10560		Yes	Yes	No	No
Thhalv10000938m.g	106	75	0.707547	0.518635	1	scaffold_20	2274209	2277038	AT4G17520.1	494257	Tp2g12010		Yes	Yes	No	No
Thhalv10000940m.g	44	71	1.61364	0.432861	1	scaffold_20	1488644	1491320	AT5G45950.1	494383	Tp2g10830		Yes	Yes	No	No
Thhalv10000941m.g	2	1	0.5	1	1	scaffold_20	812049	813431	AT4G19690.2			ATIRT1,IRT1	Yes	No	Yes	No
Thhalv10000943m.g	4	2	0.5	0.886073	1	scaffold_20	2433930	2435317	AT5G47680.1	330667	Tp2g12390		Yes	Yes	No	No
Thhalv10000944m.g	17	16	0.941176	1	1	scaffold_20	1144881	1147633	AT5G45410.1	473354	Tp2g10360		Yes	Yes	No	No
Thhalv10000945m.g	51	128	2.5098	0.0866258	1	scaffold_20	360599	362463	AT5G44680.1	917111	Tp2g09490		Yes	Yes	No	No
Thhalv10000946m.g	149	114	0.765101	0.586585	1	scaffold_20	2505590	2507280	AT2G01110.1	484017	Tp2g12580	APG2,PGA2,TATC,UNE3	Yes	Yes	No	No
Thhalv10000947m.g	5	8	1.6	0.834113	1	scaffold_20	863687	865428	AT3G20420.1	874805	Tp3g18430	ATRTL2,RTL2	Yes	Yes	No	No
Thhalv10000948m.g	7	15	2.14286	0.562953	1	scaffold_20	1448603	1451037	AT5G45890.1	494390	Tp2g10810	SAG12	Yes	Yes	No	No
Thhalv10000949m.g	11	17	1.54545	0.719982	1	scaffold_20	1597994	1600338	AT5G46150.1	916821	Tp2g11010		Yes	Yes	No	No
Thhalv10000950m.g	2	2	1	1	1	scaffold_20	1352540	1353711	AT5G45710.1	494414	Tp2g10600	AT-HSFA4C,HSFA4C,RHA1	Yes	Yes	No	No
Thhalv10000952m.g	16	12	0.75	0.830446	1	scaffold_20	2400489	2403292	AT5G47540.1	916635	Tp2g12270		Yes	Yes	No	No
Thhalv10000954m.g	5	8	1.6	0.834113	1	scaffold_20	269384	271159	AT5G44600.1	917128	Tp2g09390		Yes	Yes	No	No
Thhalv10000955m.g	1	0	0	1	1	scaffold_20	1552764	1553847	AT5G46080.1	494370	Tp2g10930		Yes	Yes	No	No
Thhalv10000956m.g	23	14	0.608696	0.621627	1	scaffold_20	76057	77990	AT5G44450.1	494541	Tp2g09280		Yes	Yes	No	No
Thhalv10000957m.g	5	2	0.4	0.783844	1	scaffold_20	2453658	2456506	AT5G47730.1	916614	Tp2g12430		Yes	Yes	No	No
Thhalv10000959m.g	7	22	3.14286	0.301318	1	scaffold_20	748449	750467	AT5G45020.1	884153	Tp2g09800		Yes	Yes	No	No
Thhalv10000960m.g	260	252	0.969231	0.949444	1	scaffold_20	2369536	2371923	AT5G47435.1	494236	Tp2g12140		Yes	Yes	No	No
Thhalv10000962m.g	1	7	7	0.480532	1	scaffold_20	2527195	2529136	AT2G01180.1	484026	Tp2g12640	ATLPP1,ATPAP1,LPP1,PAP1	Yes	Yes	No	No
Thhalv10000963m.g	0	2	Inf	0.845765	1	scaffold_20	2244869	2246358	AT5G47150.1	330713	Tp2g11960		Yes	Yes	No	No
Thhalv10000965m.g	6	5	0.833333	1	1	scaffold_20	1900950	1902992	AT5G46560.1	494322	Tp_un0632_001		Yes	Yes	No	No
Thhalv10000966m.g	6	3	0.5	0.80501	1	scaffold_20	2621766	2622991	AT3G53690.1	906765	Tp4g07320		Yes	Yes	No	No
Thhalv10000967m.g	2	0	0	0.845765	1	scaffold_20	2335041	2337415	AT5G47330.1	494249	Tp2g12060		Yes	Yes	No	No
Thhalv10000968m.g	21	18	0.857143	0.905605	1	scaffold_20	1127581	1129914	AT5G45360.1	494445	Tp2g10310		Yes	Yes	No	No
Thhalv10000969m.g	12	4	0.333333	0.488999	1	scaffold_20	2226463	2227948	AT5G47090.1	916705	Tp2g11900		Yes	Yes	No	No
Thhalv10000970m.g	69	68	0.985507	1	1	scaffold_20	398292	400879	AT5G44720.1	356600	Tp2g09530		Yes	Yes	No	No
Thhalv10000972m.g	144	114	0.791667	0.637907	1	scaffold_20	2042414	2044530	AT5G46800.1	494297	Tp2g11620	BOU	Yes	Yes	No	No
Thhalv10000973m.g	4	0	0	0.575736	1	scaffold_20	2166994	2168536	AT5G47050.1	494275	Tp2g11860		Yes	Yes	No	No
Thhalv10000974m.g	16	12	0.75	0.830446	1	scaffold_20	2462316	2464551	AT5G47760.1	494186	Tp2g12460	ATPGLP2,ATPK5,PGLP2	Yes	Yes	No	No
Thhalv10000976m.g	4	4	1	1	1	scaffold_20	2070400	2071724	AT5G46850.2	883866	Tp2g11650		Yes	Yes	No	No
Thhalv10000977m.g	7	15	2.14286	0.562953	1	scaffold_20	1791363	1796498	AT2G26590.1	320449	Tp4g09300	RPN13	Yes	Yes	No	No
Thhalv10000978m.g	67	68	1.01493	1	1	scaffold_20	1140367	1142283	AT5G45390.1	494440	Tp2g10340	CLPP4,NCLPP4	Yes	Yes	No	No
Thhalv10000979m.g	32	31	0.96875	1	1	scaffold_20	109939	111995	AT5G44520.1	884242	Tp2g09310		Yes	Yes	No	No
Thhalv10000981m.g	17	17	1	1	1	scaffold_20	2494085	2496312	AT2G01060.1	484011	Tp2g12530		Yes	Yes	No	No
Thhalv10000983m.g	70	69	0.985714	1	1	scaffold_20	345835	348365	AT5G44650.1	494519	Tp2g09460	AtCEST,CEST	Yes	Yes	No	No
Thhalv10000984m.g	0	2	Inf	0.845765	1	scaffold_20	1343978	1344989	AT5G45700.1	916888	Tp2g10590		Yes	Yes	No	No
Thhalv10000985m.g	17	13	0.764706	0.836611	1	scaffold_20	2663414	2665997	AT2G01490.1	484067	Tp2g12940		Yes	Yes	No	No
Thhalv10000986m.g	18	24	1.33333	0.775801	1	scaffold_20	2359533	2361959	AT5G47420.1	883789	Tp2g12120		Yes	Yes	No	No
Thhalv10000988m.g	14	21	1.5	0.703616	1	scaffold_20	2223214	2225431	AT5G47080.4	494272	Tp2g11890	CKB1	Yes	Yes	No	No
Thhalv10000989m.g	95	63	0.663158	0.458786	1	scaffold_20	2426637	2429894	AT5G47650.1	494209	Tp2g12360	ATNUDT2,ATNUDX2,NUDT2	Yes	Yes	No	No
Thhalv10000990m.g	15	20	1.33333	0.800485	1	scaffold_20	2338808	2340735	AT5G47370.1	494245	Tp2g12090	HAT2	Yes	Yes	No	No
Thhalv10000991m.g	0	1	Inf	1	1	scaffold_20	518145	520431	AT3G53270.1	323872	Tp1g13120		Yes	Yes	No	No
Thhalv10000993m.g	25	11	0.44	0.406273	1	scaffold_20	2000411	2002415	AT5G46700.1	494309	Tp_un0036_010	TET1,TRN2	Yes	Yes	No	No
Thhalv10000994m.g	5	16	3.2	0.382936	1	scaffold_20	1299030	1300860	AT5G45600.2	494425	Tp2g10490	GAS41,TAF14B	Yes	Yes	No	No
Thhalv10000996m.g	8	14	1.75	0.682873	1	scaffold_20	2071893	2073841	AT5G46860.1	494291	Tp2g11660	ATSYP22,ATVAM3,SGR3,SYP22,VAM3	Yes	Yes	No	No
Thhalv10000997m.g	275	238	0.865455	0.744504	1	scaffold_20	2233602	2235221	AT5G47110.1	916691	Tp2g11920	LIL3:2	Yes	Yes	No	No
Thhalv10000998m.g	13	8	0.615385	0.738737	1	scaffold_20	2566228	2567733	AT2G01290.1	484042	Tp2g12750	RPI2	Yes	Yes	No	No
Thhalv10001000m.g	1	0	0	1	1	scaffold_20	103568	105456	AT5G44500.1	494537	Tp7g18800		Yes	Yes	No	No
Thhalv10001001m.g	1	0	0	1	1	scaffold_20	2563425	2564569	AT2G01275.1	484041	Tp2g12740		Yes	Yes	No	No
Thhalv10001002m.g	9	9	1	1	1	scaffold_20	410693	412193	AT5G44730.1	494510	Tp2g09570		Yes	Yes	No	No
Thhalv10001006m.g	27	35	1.2963	0.752541	1	scaffold_20	2331651	2333901	AT5G47310.1	494250	Tp2g12050		Yes	Yes	No	No
Thhalv10001008m.g	606	461	0.760726	0.502053	1	scaffold_20	2553844	2555599	AT2G01250.1	322471	Tp2g12700		Yes	Yes	No	No
Thhalv10001009m.g	31	33	1.06452	0.964879	1	scaffold_20	2499200	2500599	AT2G01080.1	484014	Tp2g12550		Yes	Yes	No	No
Thhalv10001010m.g	2	2	1	1	1	scaffold_20	2033641	2034855	AT5G46780.1	916750	Tp_un0036_002		Yes	Yes	No	No
Thhalv10001011m.g	65	105	1.61538	0.37603	1	scaffold_20	2269548	2271101	AT5G47190.1	494259	Tp2g11990		Yes	Yes	No	No
Thhalv10001012m.g	4	3	0.75	1	1	scaffold_20	1334540	1335949	AT5G45660.1	494418	Tp2g10550		Yes	Yes	No	No
Thhalv10001013m.g	2	3	1.5	1	1	scaffold_20	2005351	2007611	AT4G17900.1	493082	Tp2g11520		Yes	Yes	No	No
Thhalv10001014m.g	0	1	Inf	1	1	scaffold_20	1473515	1475708	AT5G45940.1	494385	Tp7g17280	atnudt11,NUDT11	Yes	Yes	No	No
Thhalv10001015m.g	7	14	2	0.61327	1	scaffold_20	122441	124739	AT5G44560.1	855992	Tp2g09360	VPS2.2	Yes	Yes	No	No
Thhalv10001016m.g	9	12	1.33333	0.868335	1	scaffold_20	2581045	2582166	AT2G01340.1	322480	Tp2g12790	At17.1	Yes	Yes	No	No
Thhalv10001017m.g	3	1	0.333333	0.869848	1	scaffold_20	2395211	2396033	AT5G47520.1	494220	Tp2g12250	AtRABA5a,RABA5a	Yes	Yes	No	No
Thhalv10001019m.g	12	21	1.75	0.59777	1	scaffold_20	2265646	2268755	AT5G47180.1	494260	Tp2g11980		Yes	Yes	No	No
Thhalv10001020m.g	14	5	0.357143	0.468581	1	scaffold_20	2035778	2036793	AT5G46790.1	494299	Tp_un0036_001	PYL1,RCAR12	Yes	Yes	No	No
Thhalv10001021m.g	17	26	1.52941	0.651611	1	scaffold_20	1363206	1364577	AT5G45750.1	494409	Tp2g10620	AtRABA1c,RABA1c	Yes	Yes	No	No
Thhalv10001022m.g	39	41	1.05128	0.969567	1	scaffold_20	1258554	1261278	AT5G45550.1	356451	Tp2g10450		Yes	Yes	No	No
Thhalv10001023m.g	8	5	0.625	0.834113	1	scaffold_20	2228708	2230894	AT5G47100.1	916692	Tp2g11910	ATCBL9,CBL9	Yes	Yes	No	No
Thhalv10001024m.g	15	16	1.06667	1	1	scaffold_20	2503799	2505398	AT2G01100.1				Yes	Yes	No	No
Thhalv10001025m.g	5	13	2.6	0.517506	1	scaffold_20	1568694	1570093	AT5G46090.1	916829	Tp2g10950		Yes	Yes	No	No
Thhalv10001026m.g	6	14	2.33333	0.541811	1	scaffold_20	2484318	2486009	AT4G15950.1	915186	Tp2g12490	NRPD4,NRPE4,RDM2	Yes	Yes	No	No
Thhalv10001027m.g	124	64	0.516129	0.209664	1	scaffold_20	1339609	1341056	AT5G45680.1	884008	Tp2g10570	ATFKBP13,FKBP13	Yes	Yes	No	No
Thhalv10001028m.g	111	70	0.630631	0.387051	1	scaffold_20	2143466	2145786	AT5G47030.1	494277	Tp2g11840		Yes	Yes	No	No
Thhalv10001029m.g	28	29	1.03571	1	1	scaffold_20	2272337	2275056	AT5G47200.1	494258	Tp2g12000	ATRAB1A,ATRABD2B,RAB1A	Yes	Yes	No	No
Thhalv10001030m.g	0	1	Inf	1	1	scaffold_20	1500314	1502346	AT5G45970.1	494381	Tp2g10850	ARAC2,ATRAC2,ATROP7,RAC2,ROP7	Yes	Yes	No	No
Thhalv10001031m.g	112	129	1.15179	0.784278	1	scaffold_20	844876	847019	AT5G45130.1	494466	Tp2g09950	ATRAB-F2A,ATRAB5A,ATRABF2A,RAB-F2A,RAB5A,RABF2A,RHA1	Yes	Yes	No	No
Thhalv10001033m.g	3	0	0	0.700739	1	scaffold_20	117054	118869	AT5G44550.1				Yes	No	Yes	No
Thhalv10001034m.g	11	3	0.272727	0.454595	1	scaffold_20	2421878	2424718	AT5G47630.1	330673	Tp2g12330	mtACP3	Yes	Yes	No	No
Thhalv10001035m.g	2	3	1.5	1	1	scaffold_20	15554	16782	AT1G48175.1	314252	Tp1g35130	emb2191	Yes	Yes	No	No
Thhalv10001039m.g	181	127	0.701657	0.455026	1	scaffold_20	1124722	1126537					Yes	Yes	No	No
Thhalv10001040m.g	100	84	0.84	0.751129	1	scaffold_20	2501223	2503429	AT1G15120.1	879802	Tp1g13460		Yes	Yes	No	No
Thhalv10001041m.g	82	89	1.08537	0.893432	1	scaffold_20	1377895	1379760	AT2G42740.1	916877	Tp7g17430	RPL16A	Yes	Yes	No	No
Thhalv10001042m.g	1	2	2	1	1	scaffold_20	78906	79593	AT5G44460.1	917157	Tp7g18850	CML43	Yes	Yes	No	No
Thhalv10001043m.g	20	22	1.1	0.954713	1	scaffold_20	2177448	2178863	AT5G47060.1	494274	Tp2g11870		Yes	Yes	No	No
Thhalv10001044m.g	2	3	1.5	1	1	scaffold_20	1434746	1435288	AT4G18610.1	916864	Tp2g10790	LSH9	Yes	Yes	No	No
Thhalv10001045m.g	1	5	5	0.650669	1	scaffold_20	1526925	1529405	AT5G46030.1	356397	Tp2g10890		Yes	Yes	No	No
Thhalv10001047m.g	12	4	0.333333	0.488999	1	scaffold_20	119758	121487	AT4G20380.2	492829	Tp7g18750	LSD1	Yes	Yes	No	No
Thhalv10001049m.g	23	10	0.434783	0.420783	1	scaffold_20	2418029	2418920	AT5G47610.1	494214	Tp2g12320		Yes	Yes	No	No
Thhalv10001050m.g	9	12	1.33333	0.868335	1	scaffold_20	753107	755147	AT5G45040.1	330891	Tp2g09820		Yes	Yes	No	No
Thhalv10001052m.g	13	13	1	1	1	scaffold_20	1289924	1292000	AT5G45590.1	494426	Tp2g10480		Yes	Yes	No	No
Thhalv10001053m.g	7	7	1	1	1	scaffold_20	2011664	2012345	AT5G46720.1	916756	Tp_un0036_008		Yes	Yes	No	No
Thhalv10001057m.g	7	5	0.714286	0.91387	1	scaffold_20	2447238	2448134	AT5G47710.1	330664	Tp2g12410		Yes	Yes	No	No
Thhalv10001058m.g	251	215	0.856574	0.730268	1	scaffold_20	1519433	1521617	AT5G46020.1	494379	Tp2g10880		Yes	Yes	No	No
Thhalv10001059m.g	10	2	0.2	0.411193	1	scaffold_20	1887251	1888772	AT5G46530.1	330772	Tp2g11360		Yes	Yes	No	No
Thhalv10001060m.g	3	5	1.66667	0.8978	1	scaffold_20	869622	871120	AT2G16930.1	488367	Tp6g28850		Yes	Yes	No	No
Thhalv10001062m.g	10	5	0.5	0.691963	1	scaffold_20	1938494	1940493	AT5G46620.1	494314	Tp2g11450		Yes	Yes	No	No
Thhalv10001067m.g	16	14	0.875	0.945299	1	scaffold_20	403065	404858	AT1G80500.1	878152	Tp2g09550		Yes	Yes	No	No
Thhalv10001069m.g	370	251	0.678378	0.363838	1	scaffold_20	1816460	1817825	AT4G18100.1	356357	Tp2g11280		Yes	Yes	No	No
Thhalv10001073m.g	19	21	1.10526	0.95342	1	scaffold_20	206937	208459					Yes	Yes	No	No
Thhalv10001074m.g	87	95	1.09195	0.8815	1	scaffold_20	2410425	2412314	AT5G47570.1	494216	Tp2g12300		Yes	Yes	No	No
Thhalv10001076m.g	10	6	0.6	0.774962	1	scaffold_20	2404029	2404467	AT5G47550.1	902339	Tp2g12280		Yes	Yes	No	No
Thhalv10001077m.g	4	2	0.5	0.886073	1	scaffold_20	2671278	2672208			Tp2g12960		Yes	Yes	No	No
Thhalv10001078m.g	8	3	0.375	0.643809	1	scaffold_20	1361262	1362651	AT5G45740.1	356432	Tp1g39950		Yes	Yes	No	No
Thhalv10001080m.g	1	4	4	0.753776	1	scaffold_20	395811	398141	AT5G44710.1	494514	Tp2g09520		Yes	Yes	No	No
Thhalv10001082m.g	13	12	0.923077	1	1	scaffold_20	2376324	2378236	AT4G17310.1				Yes	Yes	No	No
Thhalv10001085m.g	201	162	0.80597	0.64219	1	scaffold_20	204164	205459	AT5G44565.1	917132			Yes	Yes	No	No
Thhalv10001087m.g	7	6	0.857143	1	1	scaffold_20	2656023	2656955	AT1G14980.1	322491	Tp1g13370	CPN10	Yes	Yes	No	No
Thhalv10001089m.g	1	0	0	1	1	scaffold_20	1596949	1597634		916822	Tp2g11000		Yes	Yes	No	No
Thhalv10001093m.g	0	2	Inf	0.845765	1	scaffold_20	1732014	1732300	AT5G46295.1	494342			Yes	Yes	No	No
Thhalv10001095m.g	1	11	11	0.256673	1	scaffold_20	723617	724147	AT5G55520.1				Yes	Yes	No	No
Thhalv10001098m.g	0	1	Inf	1	1	scaffold_20	262187	264856	AT3G02330.1	896199	Tp3g01390		Yes	Yes	No	No
Thhalv10001106m.g	13	10	0.769231	0.874309	1	scaffold_20	605235	606200	AT5G44860.1	917082	Tp2g09690		Yes	Yes	No	No
Thhalv10001120m.g	0	2	Inf	0.845765	1	scaffold_20	1301120	1301546	AT4G02380.1			AtLEA5,SAG21	Yes	No	Yes	No
Thhalv10001130m.g	10	7	0.7	0.853811	1	scaffold_20	2236052	2237601	AT5G47120.1	494266	Tp2g11930	ATBI-1,ATBI1,BI-1,BI1	Yes	Yes	No	No
Thhalv10001141m.g	2	4	2	0.886073	1	scaffold_20	1348741	1349248	AT1G18590.1	877523	Tp2g03700	ATSOT17,ATST5C,SOT17	Yes	Yes	No	No
Thhalv10001155m.g	17	4	0.235294	0.282137	1	scaffold_20	1800312	1802759	AT5G46390.2	494333	Tp2g11240		Yes	Yes	No	No
Thhalv10001156m.g	11	6	0.545455	0.709967	1	scaffold_20	1600812	1603135	AT5G46160.1	494358	Tp2g11020		Yes	Yes	No	No
Thhalv10001158m.g	45	23	0.511111	0.363074	1	scaffold_20	2522483	2522938	AT2G01150.1	484022	Tp2g12620	RHA2B	Yes	Yes	No	No
Thhalv10001159m.g	10	3	0.3	0.511302	1	scaffold_20	611470	613004	AT5G45220.1	338955	Tp2g10040		Yes	Yes	No	No
Thhalv10001165m.g	0	11	Inf	0.141104	1	scaffold_20	996701	1000363	AT5G45050.2	884150	Tp6g06630	ATWRKY16,TTR1,WRKY16	Yes	Yes	No	No
Thhalv10001176m.g	0	1	Inf	1	1	scaffold_20	2392560	2394577	AT5G47510.1	494221	Tp2g12240		Yes	Yes	No	No
Thhalv10001183m.g	0	1	Inf	1	1	scaffold_20	408771	410457	AT5G44720.1				Yes	No	Yes	No
Thhalv10001189m.g	1	1	1	1	1	scaffold_20	2396283	2397556					Yes	Yes	No	No
Thhalv10001195m.g	3	1	0.333333	0.869848	1	scaffold_20	271543	273196	AT5G44600.1	917128	Tp2g09400		Yes	Yes	No	No
Thhalv10001197m.g	197	182	0.923858	0.869223	1	scaffold_20	2607332	2609302	AT1G79850.1	477281	Tp2g12850	CS17,PRPS17,RPS17	Yes	Yes	No	No
Thhalv10001207m.g	0	3	Inf	0.700739	1	scaffold_20	658536	660250	AT2G26030.1	481458	Tp2g09770		Yes	Yes	No	No
Thhalv10001208m.g	3	3	1	1	1	scaffold_20	2605842	2606984	AT2G01410.1	484055	Tp2g12840		Yes	Yes	No	No
Thhalv10001210m.g	1	3	3	0.869848	1	scaffold_20	85546	88230	AT3G49020.1	485281	Tp4g09920		Yes	Yes	No	No
Thhalv10001222m.g	2	4	2	0.886073	1	scaffold_20	1041650	1044720	AT5G45300.1	356484	Tp2g10240	BAM8,BMY2	Yes	Yes	No	No
Thhalv10001229m.g	1	1	1	1	1	scaffold_20	1821292	1824964	AT5G46450.1	883910	Tp2g11310		Yes	Yes	No	No
Thhalv10001230m.g	0	1	Inf	1	1	scaffold_20	2237627	2237830					Yes	Yes	No	No
Thhalv10001231m.g	38	6	0.157895	0.0498267	1	scaffold_20	2604640	2605611	AT2G01400.1	322483	Tp2g12830		Yes	Yes	No	No
Thhalv10001235m.g	0	2	Inf	0.845765	1	scaffold_20	2075137	2076522	AT5G46870.1				Yes	No	Yes	No
Thhalv10001238m.g	1	1	1	1	1	scaffold_20	921924	924896	AT5G45210.1	884098	Tp2g10060		Yes	Yes	No	No
Thhalv10001240m.g	1	1	1	1	1	scaffold_20	1781088	1783559	AT5G46350.1	494337	Tp2g11200	ATWRKY8,WRKY8	Yes	Yes	No	No
Thhalv10001241m.g	0	1	Inf	1	1	scaffold_20	795578	796604	AT5G45100.1	494472	Tp2g09880		Yes	Yes	No	No
Thhalv10001243m.g	23	32	1.3913	0.697478	1	scaffold_21	1879212	1883001	AT2G26570.1	481517	Tp4g07970		Yes	Yes	No	No
Thhalv10001246m.g	31	12	0.387097	0.293601	1	scaffold_21	833113	836770	AT2G26460.1	344326	Tp4g07340	SMU2	Yes	Yes	No	No
Thhalv10001247m.g	17	18	1.05882	1	1	scaffold_21	1587802	1591660	AT2G26510.2	481510	Tp4g07550	PDE135	Yes	Yes	No	No
Thhalv10001248m.g	22	21	0.954545	1	1	scaffold_21	2002907	2007508	AT2G30390.1	481950	Tp4g08120	ATFC-II,FC-II,FC2	Yes	Yes	No	No
Thhalv10001252m.g	28	25	0.892857	0.921167	1	scaffold_21	595624	599128	AT2G26540.1	481514	Tp4g07760	ATDUF3,ATUROS,DUF3,HEMD,UROS	Yes	Yes	No	No
Thhalv10001257m.g	1931	2553	1.32211	0.468102	1	scaffold_21	1826174	1827770	AT2G26500.1	901414	Tp4g07480		Yes	Yes	No	No
Thhalv10001273m.g	1	1	1	1	1	scaffold_21	946860	947141	AT2G07820.1				Yes	No	Yes	No
Thhalv10001277m.g	7	6	0.857143	1	1	scaffold_22	879399	894566	AT2G45540.1	483691	Tp5g02330		Yes	Yes	No	No
Thhalv10001278m.g	3	3	1	1	1	scaffold_22	1820644	1832330	AT2G48060.1	322444	Tp4g29950		Yes	Yes	No	No
Thhalv10001279m.g	3	1	0.333333	0.869848	1	scaffold_22	1264628	1275000	AT2G46560.1	904124	Tp4g28610		Yes	Yes	No	No
Thhalv10001280m.g	6	10	1.66667	0.774962	1	scaffold_22	1063993	1073064	AT2G46020.2	483746	Tp4g28080	ATBRM,BRM,CHA2,CHR2	Yes	Yes	No	No
Thhalv10001281m.g	7	7	1	1	1	scaffold_22	1610798	1619725	AT2G47410.2	871282	Tp4g29360		Yes	Yes	No	No
Thhalv10001282m.g	51	54	1.05882	0.949341	1	scaffold_22	895288	903391	AT2G45550.1	346366	Tp4g27620	CYP76C4	Yes	Yes	No	No
Thhalv10001283m.g	10	12	1.2	0.935581	1	scaffold_22	1852604	1859887	AT2G48160.1	484006	Tp4g30050		Yes	Yes	No	No
Thhalv10001284m.g	3	7	2.33333	0.720566	1	scaffold_22	1843355	1849835	AT2G48110.1	484003	Tp4g30030	MED33B,REF4	Yes	Yes	No	No
Thhalv10001285m.g	11	11	1	1	1	scaffold_22	1467957	1473715	AT2G47000.1	483871	Tp4g29000	ABCB4,ATPGP4,MDR4,PGP4	Yes	Yes	No	No
Thhalv10001286m.g	2	0	0	0.845765	1	scaffold_22	256156	261066	AT2G43900.1	322057	Tp4g25990		Yes	Yes	No	No
Thhalv10001288m.g	23	6	0.26087	0.228521	1	scaffold_22	1804264	1810879	AT2G47980.1	904275	Tp4g29900	ATSCC3,SCC3	Yes	Yes	No	No
Thhalv10001291m.g	8	3	0.375	0.643809	1	scaffold_22	1170427	1175053	AT2G46340.1	483787	Tp4g28380	SPA1	Yes	Yes	No	No
Thhalv10001292m.g	4	5	1.25	1	1	scaffold_22	1662055	1667315	AT2G47500.1	871293	Tp4g29440		Yes	Yes	No	No
Thhalv10001293m.g	3	2	0.666667	1	1	scaffold_22	1243807	1247321	AT2G46520.1	904119	Tp4g28560		Yes	Yes	No	No
Thhalv10001294m.g	9	14	1.55556	0.750526	1	scaffold_22	1603086	1607942	AT2G47390.1	322384	Tp4g29330		Yes	Yes	No	No
Thhalv10001295m.g	22	27	1.22727	0.835436	1	scaffold_22	1491085	1495517	AT2G47070.1	483883	Tp4g29060	SPL1	Yes	Yes	No	No
Thhalv10001296m.g	0	1	Inf	1	1	scaffold_22	84952	87901	AT5G09950.1	487819	Tp4g25490		Yes	Yes	No	No
Thhalv10001299m.g	0	1	Inf	1	1	scaffold_22	128005	132055	AT2G43500.1	483462	Tp4g25590		Yes	Yes	No	No
Thhalv10001300m.g	3	3	1	1	1	scaffold_22	613652	618015	AT2G44900.1	903927	Tp4g26970	ARABIDILLO-1	Yes	Yes	No	No
Thhalv10001302m.g	1	0	0	1	1	scaffold_22	1132155	1135726	AT2G46240.1	483772	Tp4g28290	ATBAG6,BAG6	Yes	Yes	No	No
Thhalv10001303m.g	0	6	Inf	0.385189	1	scaffold_22	859079	863835	AT2G45460.2	483683	Tp4g27490		Yes	Yes	No	No
Thhalv10001304m.g	1	6	6	0.559875	1	scaffold_22	3079	7928	AT2G43160.1	483418	Tp4g25290		Yes	Yes	No	No
Thhalv10001305m.g	0	1	Inf	1	1	scaffold_22	656466	661417	AT2G44980.2	483627	Tp4g27050		Yes	Yes	No	No
Thhalv10001306m.g	8	2	0.25	0.535359	1	scaffold_22	646092	652466	AT2G44950.1	483624	Tp4g27030	HUB1,RDO4	Yes	Yes	No	No
Thhalv10001307m.g	7	12	1.71429	0.725357	1	scaffold_22	88777	93464	AT2G43410.2	483451	Tp4g25510	FPA	Yes	Yes	No	No
Thhalv10001308m.g	8	4	0.5	0.742563	1	scaffold_22	1428021	1430958	AT2G46920.1	904163	Tp4g28950	POL	Yes	Yes	No	No
Thhalv10001309m.g	2	2	1	1	1	scaffold_22	1014789	1019809	AT2G45840.1	483723	Tp4g27910		Yes	Yes	No	No
Thhalv10001310m.g	4	14	3.5	0.393653	1	scaffold_22	987340	991028	AT2G45910.1	483731	Tp4g27980		Yes	Yes	No	No
Thhalv10001313m.g	2	2	1	1	1	scaffold_22	533615	537279	AT2G44710.1	483601			Yes	Yes	No	No
Thhalv10001314m.g	2	3	1.5	1	1	scaffold_22	1083601	1087525	AT2G46060.1	483751	Tp4g28120		Yes	Yes	No	No
Thhalv10001315m.g	12	11	0.916667	1	1	scaffold_22	597190	600994	AT3G60320.1	871001	Tp4g26930		Yes	Yes	No	No
Thhalv10001316m.g	1	2	2	1	1	scaffold_22	1756489	1759423	AT2G47820.1	483966	Tp4g29750		Yes	Yes	No	No
Thhalv10001318m.g	1	2	2	1	1	scaffold_22	1458162	1461660	AT2G46980.2	483869	Tp4g28980		Yes	Yes	No	No
Thhalv10001319m.g	2	0	0	0.845765	1	scaffold_22	1097877	1100212	AT5G28460.1	486635	Tp4g28170		Yes	Yes	No	No
Thhalv10001320m.g	7	14	2	0.61327	1	scaffold_22	709544	713991	AT2G40360.1	483090	Tp4g27170		Yes	Yes	No	No
Thhalv10001321m.g	4	3	0.75	1	1	scaffold_22	1590520	1593936	AT2G47330.1	483908	Tp4g29280		Yes	Yes	No	No
Thhalv10001322m.g	4	6	1.5	0.906753	1	scaffold_22	593298	596663	AT2G44830.1	483612	Tp4g26920		Yes	Yes	No	No
Thhalv10001324m.g	9	15	1.66667	0.696612	1	scaffold_22	915673	918777	AT2G45620.1	483698	Tp4g27670		Yes	Yes	No	No
Thhalv10001325m.g	16	12	0.75	0.830446	1	scaffold_22	677666	682441	AT2G45030.1	483634	Tp4g27090		Yes	Yes	No	No
Thhalv10001326m.g	7	2	0.285714	0.609227	1	scaffold_22	953954	957600	AT2G45700.1	483707	Tp4g27750		Yes	Yes	No	No
Thhalv10001327m.g	15	10	0.666667	0.761024	1	scaffold_22	119718	124055	AT2G43490.5	903738	Tp4g25580		Yes	Yes	No	No
Thhalv10001330m.g	0	2	Inf	0.845765	1	scaffold_22	1503213	1506101	AT2G47090.1	322358	Tp4g29080		Yes	Yes	No	No
Thhalv10001331m.g	13	12	0.923077	1	1	scaffold_22	1423484	1427708	AT2G46915.1	904162	Tp4g28940		Yes	Yes	No	No
Thhalv10001332m.g	9	6	0.666667	0.844791	1	scaffold_22	1114360	1118782	AT2G46180.1	483764	Tp5g32820	GC4	Yes	Yes	No	No
Thhalv10001333m.g	7	1	0.142857	0.480532	1	scaffold_22	1190707	1193437	AT2G46380.1	483793	Tp4g28410		Yes	Yes	No	No
Thhalv10001334m.g	2	5	2.5	0.783844	1	scaffold_22	778797	781517	AT2G45290.1	486548	Tp4g27310		Yes	Yes	No	No
Thhalv10001335m.g	7	22	3.14286	0.301318	1	scaffold_22	1213484	1217048	AT2G46430.1	904098	Tp4g28450	ATCNGC3,CNGC3,CNGC3.C	Yes	Yes	No	No
Thhalv10001337m.g	10	23	2.3	0.420783	1	scaffold_22	1516929	1520769	AT2G47160.1	483891	Tp4g29140	BOR1	Yes	Yes	No	No
Thhalv10001338m.g	4	2	0.5	0.886073	1	scaffold_22	996407	999349	AT2G45900.1	483730	Tp4g27970		Yes	Yes	No	No
Thhalv10001339m.g	4	6	1.5	0.906753	1	scaffold_22	671572	674920	AT2G45000.1	483630	Tp4g27070	EMB2766	Yes	Yes	No	No
Thhalv10001340m.g	7	3	0.428571	0.720566	1	scaffold_22	1549689	1552673	AT2G47230.1	871265	Tp3g05300	ATDUF6,DUF6	Yes	Yes	No	No
Thhalv10001341m.g	2	11	5.5	0.359566	1	scaffold_22	801407	804868	AT2G45340.1	346338	Tp4g27380		Yes	Yes	No	No
Thhalv10001342m.g	2	3	1.5	1	1	scaffold_22	1004607	1008095	AT2G45880.1	346398	Tp4g27950	BAM7,BMY4	Yes	Yes	No	No
Thhalv10001343m.g	11	5	0.454545	0.628923	1	scaffold_22	909262	911533	AT2G45590.1	483695	Tp4g27640		Yes	Yes	No	No
Thhalv10001345m.g	0	17	Inf	0.0439171	1	scaffold_22	1217304	1220405	AT2G46430.1	904098	Tp4g28450	ATCNGC3,CNGC3,CNGC3.C	Yes	Yes	No	No
Thhalv10001346m.g	39	23	0.589744	0.494822	1	scaffold_22	1556102	1561956	AT2G47240.1	904199	Tp4g29210	CER8,LACS1	Yes	Yes	No	No
Thhalv10001347m.g	8	8	1	1	1	scaffold_22	179731	183192	AT2G43680.2	903766	Tp4g25760	IQD14	Yes	Yes	No	No
Thhalv10001353m.g	10	17	1.7	0.659696	1	scaffold_22	79885	83970	AT2G43400.1	483447	Tp4g25480	ETFQO	Yes	Yes	No	No
Thhalv10001354m.g	24	34	1.41667	0.671876	1	scaffold_22	459085	462814	AT2G44490.1	903873	Tp4g26570	BGLU26,PEN2	Yes	Yes	No	No
Thhalv10001357m.g	22	6	0.272727	0.252262	1	scaffold_22	1413170	1415946	AT2G46900.1	483858	Tp4g28920		Yes	Yes	No	No
Thhalv10001358m.g	0	2	Inf	0.845765	1	scaffold_22	970541	973286	AT2G45750.1	483713	Tp4g27800		Yes	Yes	No	No
Thhalv10001360m.g	1	3	3	0.869848	1	scaffold_22	804731	806614	AT2G45350.1	483672	Tp4g27390	CRR4	Yes	Yes	No	No
Thhalv10001361m.g	7	2	0.285714	0.609227	1	scaffold_22	305272	309066	AT2G44090.1	483529	Tp4g26170		Yes	Yes	No	No
Thhalv10001362m.g	7	18	2.57143	0.432839	1	scaffold_22	1673133	1675510	AT2G40940.1	903397	Tp4g29460	ERS,ERS1	Yes	Yes	No	No
Thhalv10001363m.g	9	13	1.44444	0.807738	1	scaffold_22	1789963	1794289	AT2G47940.2	483986	Tp4g29860	DEGP2	Yes	Yes	No	No
Thhalv10001365m.g	0	1	Inf	1	1	scaffold_22	1253354	1256450	AT2G46530.1	904120	Tp4g28570	ARF11	Yes	Yes	No	No
Thhalv10001366m.g	3	3	1	1	1	scaffold_22	1337330	1341119	AT2G46700.1	483834	Tp4g28740	ATCRK3,CRK3	Yes	Yes	No	No
Thhalv10001367m.g	31	61	1.96774	0.302207	1	scaffold_22	331749	334873	AT2G44160.1	483539	Tp4g26240	MTHFR2	Yes	Yes	No	No
Thhalv10001368m.g	2	1	0.5	1	1	scaffold_22	1737654	1740536	AT2G47750.1	483956	Tp4g29680	GH3.9	Yes	Yes	No	No
Thhalv10001371m.g	16	8	0.5	0.581621	1	scaffold_22	171939	175360	AT2G43650.1	903763	Tp4g25750	EMB2777	Yes	Yes	No	No
Thhalv10001372m.g	7	8	1.14286	1	1	scaffold_22	478898	481537	AT2G44500.1	483577	Tp4g26590		Yes	Yes	No	No
Thhalv10001373m.g	9	14	1.55556	0.750526	1	scaffold_22	1183699	1187129	AT2G46370.4	483789	Tp4g28400	FIN219,JAR1	Yes	Yes	No	No
Thhalv10001374m.g	9	7	0.777778	0.924592	1	scaffold_22	1235782	1237715	AT2G46510.1	483808	Tp4g28550	AIB,ATAIB	Yes	Yes	No	No
Thhalv10001377m.g	0	2	Inf	0.845765	1	scaffold_22	1276232	1278411	AT2G46570.1	871194	Tp4g28620	LAC6	Yes	Yes	No	No
Thhalv10001379m.g	12	6	0.5	0.649585	1	scaffold_22	1230677	1233076	AT2G46500.1	483806	Tp4g28520	ATPI4K GAMMA 4,PI4K GAMMA 4,UBDK GAMMA 4	Yes	Yes	No	No
Thhalv10001380m.g	1	0	0	1	1	scaffold_22	1685177	1688141	AT2G47550.1				Yes	No	Yes	No
Thhalv10001381m.g	2	6	3	0.691832	1	scaffold_22	94055	97857	AT2G43420.1	483452	Tp4g25520		Yes	Yes	No	No
Thhalv10001383m.g	11	11	1	1	1	scaffold_22	1634493	1636743	AT2G47440.1	483921	Tp4g29390		Yes	Yes	No	No
Thhalv10001384m.g	42	41	0.97619	1	1	scaffold_22	391227	396681	AT2G44350.1	483560	Tp4g26410	ATCS,CSY4	Yes	Yes	No	No
Thhalv10001385m.g	28	30	1.07143	0.96266	1	scaffold_22	1142653	1145330	AT2G46260.1	483774	Tp4g28310		Yes	Yes	No	No
Thhalv10001386m.g	3	3	1	1	1	scaffold_22	366949	368696	AT2G44260.1	483550	Tp4g26330		Yes	Yes	No	No
Thhalv10001387m.g	1	1	1	1	1	scaffold_22	960654	962484	AT2G45720.1	483708	Tp4g27770		Yes	Yes	No	No
Thhalv10001388m.g	11	17	1.54545	0.719982	1	scaffold_22	940715	944369	AT2G45670.1	483703	Tp4g27710		Yes	Yes	No	No
Thhalv10001389m.g	2	1	0.5	1	1	scaffold_22	1052416	1054621	AT2G45970.1	904049	Tp4g28040	CYP86A8,LCR	Yes	Yes	No	No
Thhalv10001390m.g	6	9	1.5	0.844791	1	scaffold_22	356215	358025	AT2G44230.1	483546	Tp4g26310		Yes	Yes	No	No
Thhalv10001391m.g	6	8	1.33333	0.919701	1	scaffold_22	1701595	1704066	AT2G47600.1	904236	Tp4g29530	ATMHX,ATMHX1,MHX,MHX1	Yes	Yes	No	No
Thhalv10001392m.g	1	0	0	1	1	scaffold_22	1810194	1811896	AT2G47990.1	904276	Tp4g29910	EDA13,EDA19,SWA1	Yes	Yes	No	No
Thhalv10001393m.g	12	0	0	0.115774	1	scaffold_22	15056	18322	AT2G43210.1	497521	Tp4g25330		Yes	Yes	No	No
Thhalv10001395m.g	63	38	0.603175	0.427641	1	scaffold_22	275463	278574	AT2G43970.1	322062	Tp4g26060		Yes	Yes	No	No
Thhalv10001398m.g	2	0	0	0.845765	1	scaffold_22	1298353	1300193	AT2G46660.1	483830	Tp4g28710	CYP78A6	Yes	Yes	No	No
Thhalv10001399m.g	16	8	0.5	0.581621	1	scaffold_22	1765284	1768698	AT2G47850.1	904260	Tp4g29780		Yes	Yes	No	No
Thhalv10001400m.g	5	5	1	1	1	scaffold_22	1595509	1598995	AT2G47350.1	904210	Tp4g29290		Yes	Yes	No	No
Thhalv10001402m.g	11	3	0.272727	0.454595	1	scaffold_22	1440731	1443041	AT2G46950.1	871236	Tp4g08770	CYP709B2	Yes	Yes	No	No
Thhalv10001404m.g	34	43	1.26471	0.753763	1	scaffold_22	782344	784995	AT2G45300.1	483663	Tp4g27320		Yes	Yes	No	No
Thhalv10001405m.g	14	20	1.42857	0.747711	1	scaffold_22	1025124	1029202	AT2G45810.1	483719	Tp4g27880		Yes	Yes	No	No
Thhalv10001406m.g	2	3	1.5	1	1	scaffold_22	287721	290007	AT2G44020.1	903808	Tp4g26110		Yes	Yes	No	No
Thhalv10001407m.g	6	7	1.16667	1	1	scaffold_22	56259	59361	AT2G43330.1	322009	Tp4g25430	ATINT1,INT1	Yes	Yes	No	No
Thhalv10001408m.g	2	0	0	0.845765	1	scaffold_22	875409	877829	AT2G45510.1	346360	Tp4g27540	CYP704A2	Yes	Yes	No	No
Thhalv10001409m.g	6	8	1.33333	0.919701	1	scaffold_22	759869	762100	AT2G45220.1	871042	Tp_un0031_006		Yes	Yes	No	No
Thhalv10001410m.g	6	3	0.5	0.80501	1	scaffold_22	522547	524693	AT2G44660.1	903892	Tp4g26740		Yes	Yes	No	No
Thhalv10001411m.g	6	6	1	1	1	scaffold_22	1707420	1709541	AT2G47620.1	904238	Tp4g29560	ATSWI3A,CHB1,SWI3A	Yes	Yes	No	No
Thhalv10001413m.g	6	6	1	1	1	scaffold_22	652699	656141	AT2G44970.1	871016	Tp4g27040		Yes	Yes	No	No
Thhalv10001416m.g	48	58	1.20833	0.776044	1	scaffold_22	431308	435146	AT2G44450.1	903867	Tp4g26530	BGLU15	Yes	Yes	No	No
Thhalv10001417m.g	13	8	0.615385	0.738737	1	scaffold_22	554446	557104	AT2G44760.1	483605	Tp4g26830		Yes	Yes	No	No
Thhalv10001418m.g	19	11	0.578947	0.626994	1	scaffold_22	232405	235213	AT2G43850.1	903788	Tp5g03310		Yes	Yes	No	No
Thhalv10001419m.g	8	12	1.5	0.798263	1	scaffold_22	872048	875032	AT2G45500.1	871073	Tp4g27530		Yes	Yes	No	No
Thhalv10001421m.g	6	2	0.333333	0.691832	1	scaffold_22	278667	282098	AT2G43980.1	483517	Tp4g26070	AtITPK4,ITPK4	Yes	Yes	No	No
Thhalv10001422m.g	14	16	1.14286	0.945299	1	scaffold_22	1667653	1671458	AT2G47510.1	483931	Tp4g29450	FUM1	Yes	Yes	No	No
Thhalv10001424m.g	1	1	1	1	1	scaffold_22	1137963	1139993	AT2G46250.1	493825	Tp4g28300		Yes	Yes	No	No
Thhalv10001427m.g	8	7	0.875	1	1	scaffold_22	773137	776057	AT2G45270.1	871046	Tp_un0031_003	GCP1	Yes	Yes	No	No
Thhalv10001429m.g	4	6	1.5	0.906753	1	scaffold_22	6834	9900	AT2G43180.1	903700	Tp4g25300		Yes	Yes	No	No
Thhalv10001430m.g	18	16	0.888889	0.948938	1	scaffold_22	790358	793349	AT4G17910.1	354960	Tp4g27350		Yes	Yes	No	No
Thhalv10001431m.g	11	5	0.454545	0.628923	1	scaffold_22	1760749	1763708	AT2G47830.1	322424	Tp4g29760		Yes	Yes	No	No
Thhalv10001432m.g	8	3	0.375	0.643809	1	scaffold_22	323220	327799	AT2G44140.1	903821	Tp4g26220		Yes	Yes	No	No
Thhalv10001435m.g	2	0	0	0.845765	1	scaffold_22	340524	342546	AT2G44190.1	322085	Tp4g26270	EDE1	Yes	Yes	No	No
Thhalv10001437m.g	3	2	0.666667	1	1	scaffold_22	519055	521209	AT2G44640.1	483595	Tp4g26720		Yes	Yes	No	No
Thhalv10001438m.g	4	3	0.75	1	1	scaffold_22	1584410	1587573	AT2G47310.1	483907	Tp4g29260		Yes	Yes	No	No
Thhalv10001439m.g	9	2	0.222222	0.469569	1	scaffold_22	210280	212837	AT2G43790.1	903782	Tp4g25860	ATMAPK6,ATMPK6,MAPK6,MPK6	Yes	Yes	No	No
Thhalv10001440m.g	3	1	0.333333	0.869848	1	scaffold_22	221339	222801	AT2G43820.1	483498	Tp4g25900	ATSAGT1,GT,SAGT1,SGT1,UGT74F2	Yes	Yes	No	No
Thhalv10001442m.g	38	35	0.921053	0.935444	1	scaffold_22	1699209	1701510	AT2G47590.1	483939	Tp4g29520	PHR2	Yes	Yes	No	No
Thhalv10001443m.g	2	3	1.5	1	1	scaffold_22	1122955	1124669	AT2G46210.1	483768	Tp4g28250		Yes	Yes	No	No
Thhalv10001445m.g	28	20	0.714286	0.711963	1	scaffold_22	1345981	1348666	AT2G46710.1	483835	Tp4g28750		Yes	Yes	No	No
Thhalv10001446m.g	1	4	4	0.753776	1	scaffold_22	1813911	1816500	AT2G48030.1	322443	Tp4g29930		Yes	Yes	No	No
Thhalv10001448m.g	10	6	0.6	0.774962	1	scaffold_22	962520	965297	AT2G45730.1	483709	Tp4g27780		Yes	Yes	No	No
Thhalv10001449m.g	5	8	1.6	0.834113	1	scaffold_22	1433843	1437462	AT2G46930.1	483863	Tp4g28960		Yes	Yes	No	No
Thhalv10001450m.g	46	95	2.06522	0.203668	1	scaffold_22	309758	313276	AT2G44100.1	483530	Tp4g26180	AT-GDI1,ATGDI1,GDI1	Yes	Yes	No	No
Thhalv10001452m.g	7	8	1.14286	1	1	scaffold_22	1540114	1543511	AT2G47210.1	904197	Tp4g29200		Yes	Yes	No	No
Thhalv10001453m.g	16	17	1.0625	1	1	scaffold_22	27810	29878	AT2G43235.1	322000	Tp4g25360		Yes	Yes	No	No
Thhalv10001454m.g	6	5	0.833333	1	1	scaffold_22	786316	787821	AT2G45310.1	903970	Tp4g27330	GAE4	Yes	Yes	No	No
Thhalv10001456m.g	19	18	0.947368	1	1	scaffold_22	484159	486679	AT2G44520.1	483579	Tp4g26610	COX10	Yes	Yes	No	No
Thhalv10001457m.g	21	7	0.333333	0.330234	1	scaffold_22	344635	346551	AT2G44200.1	903835	Tp4g26280		Yes	Yes	No	No
Thhalv10001458m.g	8	5	0.625	0.834113	1	scaffold_22	1743654	1746193	AT2G47760.1	904250	Tp4g29690	ALG3	Yes	Yes	No	No
Thhalv10001459m.g	8	11	1.375	0.861568	1	scaffold_22	337496	340090	AT2G44180.1	483541	Tp4g26260	MAP2A	Yes	Yes	No	No
Thhalv10001461m.g	5	6	1.2	1	1	scaffold_22	415796	418448	AT2G44440.1	483568	Tp4g26510		Yes	Yes	No	No
Thhalv10001463m.g	8	4	0.5	0.742563	1	scaffold_22	864725	866230	AT2G45470.1	483684	Tp4g27500	AGP8,FLA8	Yes	Yes	No	No
Thhalv10001464m.g	28	30	1.07143	0.96266	1	scaffold_22	349134	351382	AT2G44210.1	483545	Tp4g26290		Yes	Yes	No	No
Thhalv10001465m.g	11	15	1.36364	0.823661	1	scaffold_22	1486650	1490833	AT2G47060.4	483882	Tp4g29050		Yes	Yes	No	No
Thhalv10001466m.g	0	2	Inf	0.845765	1	scaffold_22	1798273	1800427	AT2G47970.1	483989	Tp4g29890		Yes	Yes	No	No
Thhalv10001467m.g	2	0	0	0.845765	1	scaffold_22	1008352	1010071	AT2G45870.1	483727	Tp4g27940		Yes	Yes	No	No
Thhalv10001468m.g	27	11	0.407407	0.349716	1	scaffold_22	1478059	1480849	AT2G47020.1	904175	Tp4g29020		Yes	Yes	No	No
Thhalv10001469m.g	2	3	1.5	1	1	scaffold_22	25195	27750	AT2G43230.1	483429	Tp4g25340		Yes	Yes	No	No
Thhalv10001470m.g	5	2	0.4	0.783844	1	scaffold_22	30051	34417	AT2G43240.1	486402	Tp4g25370		Yes	Yes	No	No
Thhalv10001472m.g	12	6	0.5	0.649585	1	scaffold_22	724420	726655	AT2G45150.1	483649	Tp4g27210	CDS4	Yes	Yes	No	No
Thhalv10001474m.g	6	4	0.666667	0.906753	1	scaffold_22	1784497	1786626	AT2G47900.1	322431	Tp4g29820	AtTLP3,TLP3	Yes	Yes	No	No
Thhalv10001475m.g	7	6	0.857143	1	1	scaffold_22	767405	772230	AT2G45240.1	903964	Tp_un0031_005	MAP1A	Yes	Yes	No	No
Thhalv10001477m.g	61	66	1.08197	0.911487	1	scaffold_22	188954	192086	AT2G43710.1	903770	Tp4g25780	FAB2,SSI2	Yes	Yes	No	No
Thhalv10001478m.g	18	24	1.33333	0.775801	1	scaffold_22	1386164	1388265	AT2G46800.1	483845	Tp4g28830	ATCDF1,ATMTP1,MTP1,ZAT,ZAT1	Yes	Yes	No	No
Thhalv10001479m.g	4	14	3.5	0.393653	1	scaffold_22	488577	490987	AT2G44530.1	903878	Tp4g26630		Yes	Yes	No	No
Thhalv10001481m.g	120	136	1.13333	0.806896	1	scaffold_22	202638	205761	AT2G43750.1	903778	Tp4g25820	ACS1,ATCS-B,CPACS1,OASB	Yes	Yes	No	No
Thhalv10001485m.g	3	4	1.33333	1	1	scaffold_22	787997	790068	AT2G45320.1	903971	Tp4g27340		Yes	Yes	No	No
Thhalv10001487m.g	33	51	1.54545	0.52616	1	scaffold_22	1495811	1497794	AT4G01850.1	912047	Tp4g29070	AtSAM2,MAT2,SAM-2,SAM2	Yes	Yes	No	No
Thhalv10001488m.g	10	8	0.8	0.928771	1	scaffold_22	537791	539175	AT2G44730.1	483602	Tp4g26780		Yes	Yes	No	No
Thhalv10001489m.g	0	1	Inf	1	1	scaffold_22	1543640	1545398	AT5G23770.1	862745	Tp6g06690	ATDUF8,DUF8	Yes	Yes	No	No
Thhalv10001490m.g	17	13	0.764706	0.836611	1	scaffold_22	1260779	1263022	AT2G46550.1	483815	Tp4g28600		Yes	Yes	No	No
Thhalv10001493m.g	1	6	6	0.559875	1	scaffold_22	1120352	1122428	AT2G46200.1	483767	Tp5g32810		Yes	Yes	No	No
Thhalv10001494m.g	3	2	0.666667	1	1	scaffold_22	1749167	1751015	AT2G47790.1	904254	Tp4g29720		Yes	Yes	No	No
Thhalv10001495m.g	49	56	1.14286	0.848737	1	scaffold_22	70717	73429	AT2G43360.1	903720	Tp4g25460	BIO2,BIOB	Yes	Yes	No	No
Thhalv10001498m.g	1	0	0	1	1	scaffold_22	1641462	1644252	AT2G47460.1	483923	Tp4g29400	ATMYB12,MYB12,PFG1	Yes	Yes	No	No
Thhalv10001499m.g	7	10	1.42857	0.853811	1	scaffold_22	949830	952277	AT2G45690.1	483706	Tp4g27730	ATPEX16,PEX16,SSE,SSE1	Yes	Yes	No	No
Thhalv10001500m.g	1	0	0	1	1	scaffold_22	1228645	1230160	AT2G46495.1				Yes	No	Yes	No
Thhalv10001501m.g	6	6	1	1	1	scaffold_22	1208774	1212599	AT2G46420.1	483796	Tp4g28440		Yes	Yes	No	No
Thhalv10001502m.g	2	0	0	0.845765	1	scaffold_22	1089228	1090978	AT2G46070.1	322261	Tp4g28130	ATMPK12,MAPK12,MPK12	Yes	Yes	No	No
Thhalv10001503m.g	1	2	2	1	1	scaffold_22	1282019	1284290	AT2G46590.2	904128	Tp4g28640	DAG2	Yes	Yes	No	No
Thhalv10001505m.g	2	1	0.5	1	1	scaffold_22	1729102	1731717	AT2G47700.1	483953	Tp4g29640	RFI2	Yes	Yes	No	No
Thhalv10001507m.g	9	3	0.333333	0.574215	1	scaffold_22	1094102	1096325	AT2G46090.1	483755	Tp4g28150		Yes	Yes	No	No
Thhalv10001508m.g	10	15	1.5	0.761024	1	scaffold_22	1033443	1035802	AT2G45770.1	483715	Tp4g27850	CPFTSY,FRD4	Yes	Yes	No	No
Thhalv10001510m.g	19	12	0.631579	0.683563	1	scaffold_22	849308	851283	AT2G45440.1	483681	Tp4g27470	DHDPS2	Yes	Yes	No	No
Thhalv10001514m.g	1	3	3	0.869848	1	scaffold_22	1163035	1165363	AT2G46320.1	483782	Tp4g28360		Yes	Yes	No	No
Thhalv10001515m.g	79	158	2	0.165374	1	scaffold_22	1647862	1650818	AT2G47470.1	904222	Tp4g29410	ATPDI11,ATPDIL2-1,MEE30,PDI11,UNE5	Yes	Yes	No	No
Thhalv10001516m.g	5	6	1.2	1	1	scaffold_22	328308	331171	AT2G44150.1	483538	Tp4g26230	ASHH3,SDG7	Yes	Yes	No	No
Thhalv10001517m.g	21	11	0.52381	0.544162	1	scaffold_22	1012223	1014688	AT2G45850.1	483725	Tp4g27920		Yes	Yes	No	No
Thhalv10001518m.g	4	4	1	1	1	scaffold_22	569473	571042	AT2G44800.1				Yes	No	Yes	No
Thhalv10001519m.g	8	5	0.625	0.834113	1	scaffold_22	819144	821319	AT2G45400.1	483675	Tp4g27430	BEN1	Yes	Yes	No	No
Thhalv10001520m.g	11	9	0.818182	0.932397	1	scaffold_22	1709948	1712911	AT2G47630.1	904239	Tp4g29570		Yes	Yes	No	No
Thhalv10001521m.g	26	42	1.61538	0.520477	1	scaffold_22	1100248	1102005	AT2G46110.1	486638	Tp4g28180	KPHMT1,PANB1	Yes	Yes	No	No
Thhalv10001522m.g	1	1	1	1	1	scaffold_22	1619901	1621279	AT2G47420.1	904217	Tp4g29370		Yes	Yes	No	No
Thhalv10001523m.g	1	11	11	0.256673	1	scaffold_22	50730	54739	AT2G43320.1	483439	Tp4g25420		Yes	Yes	No	No
Thhalv10001524m.g	1	2	2	1	1	scaffold_22	66791	68069	AT2G43260.1	483455	Tp1g31660		Yes	Yes	No	No
Thhalv10001525m.g	0	1	Inf	1	1	scaffold_22	683293	684459	AT2G45040.1	483635	Tp4g27100		Yes	Yes	No	No
Thhalv10001526m.g	34	13	0.382353	0.267307	1	scaffold_22	1091454	1093309	AT2G46080.1	904061	Tp4g28140		Yes	Yes	No	No
Thhalv10001527m.g	2	12	6	0.314043	1	scaffold_22	409203	411310	AT2G44420.1	903863	Tp4g26490		Yes	Yes	No	No
Thhalv10001528m.g	9	14	1.55556	0.750526	1	scaffold_22	945945	947556	AT2G45680.1	483704	Tp4g27720		Yes	Yes	No	No
Thhalv10001529m.g	0	1	Inf	1	1	scaffold_22	776211	778175	AT2G45280.1		Tp_un0031_002	ATRAD51C,RAD51C	Yes	Yes	No	No
Thhalv10001530m.g	3	2	0.666667	1	1	scaffold_22	1530369	1531705	AT2G47180.1	483894	Tp4g29170	AtGolS1,GolS1	Yes	Yes	No	No
Thhalv10001532m.g	4	4	1	1	1	scaffold_22	1841290	1843137	AT2G48100.1	484002	Tp4g30020		Yes	Yes	No	No
Thhalv10001533m.g	0	2	Inf	0.845765	1	scaffold_22	1148191	1150404	AT2G46270.2	322281	Tp4g28320	GBF3	Yes	Yes	No	No
Thhalv10001534m.g	24	19	0.791667	0.822392	1	scaffold_22	290259	292582	AT2G44040.1	483522	Tp4g26120		Yes	Yes	No	No
Thhalv10001537m.g	138	133	0.963768	0.950408	1	scaffold_22	295123	297666	AT2G44060.1	870909	Tp4g26140		Yes	Yes	No	No
Thhalv10001538m.g	2	1	0.5	1	1	scaffold_22	715969	717349	AT2G45120.1	483645	Tp4g27180		Yes	Yes	No	No
Thhalv10001539m.g	25	12	0.48	0.453056	1	scaffold_22	272520	275073	AT2G43950.1	483513	Tp4g26050	ATOEP37,OEP37	Yes	Yes	No	No
Thhalv10001540m.g	7	4	0.571429	0.821178	1	scaffold_22	1285646	1288875	AT2G46610.1	483824	Tp4g28660		Yes	Yes	No	No
Thhalv10001542m.g	19	21	1.10526	0.95342	1	scaffold_22	98262	101299	AT2G43430.1	483453	Tp4g25530	GLX2-1,GLY1	Yes	Yes	No	No
Thhalv10001544m.g	1	3	3	0.869848	1	scaffold_22	1600553	1602119	AT2G16760.1	480560	Tp4g29310		Yes	Yes	No	No
Thhalv10001545m.g	0	1	Inf	1	1	scaffold_22	1378449	1380659	AT2G46780.1	346489	Tp4g28810		Yes	Yes	No	No
Thhalv10001547m.g	4	8	2	0.742563	1	scaffold_22	1655527	1657688	AT2G47490.1	483929	Tp4g29430	ATNDT1,NDT1	Yes	Yes	No	No
Thhalv10001548m.g	4	6	1.5	0.906753	1	scaffold_22	1782003	1783417	AT2G47890.1	483978	Tp4g29800		Yes	Yes	No	No
Thhalv10001549m.g	1	0	0	1	1	scaffold_22	619467	621485	AT2G44910.1	483619	Tp4g26980	ATHB-4,ATHB4,HB4	Yes	Yes	No	No
Thhalv10001550m.g	6	5	0.833333	1	1	scaffold_22	1410627	1412242	AT2G46890.1	904159	Tp4g28910		Yes	Yes	No	No
Thhalv10001551m.g	3	1	0.333333	0.869848	1	scaffold_22	511886	512851	AT2G44600.1	483592	Tp4g26690		Yes	Yes	No	No
Thhalv10001552m.g	3	2	0.666667	1	1	scaffold_22	482108	484068	AT2G44510.1	903875	Tp4g26600		Yes	Yes	No	No
Thhalv10001554m.g	19	32	1.68421	0.53848	1	scaffold_22	167980	170222	AT2G43630.1	483474	Tp4g25730		Yes	Yes	No	No
Thhalv10001555m.g	5	4	0.8	1	1	scaffold_22	1405714	1407151	AT2G46870.1	497309	Tp4g28890	NGA1	Yes	Yes	No	No
Thhalv10001556m.g	2	1	0.5	1	1	scaffold_22	1040777	1042735	AT2G45280.1		Tp_un0031_002	ATRAD51C,RAD51C	Yes	Yes	No	No
Thhalv10001558m.g	45	37	0.822222	0.792412	1	scaffold_22	1850071	1851902	AT2G48120.1	484005	Tp4g30040	PAC	Yes	Yes	No	No
Thhalv10001559m.g	8	13	1.625	0.738737	1	scaffold_22	68725	70537	AT2G43370.1	483444	Tp4g25470		Yes	Yes	No	No
Thhalv10001560m.g	3	4	1.33333	1	1	scaffold_22	811354	813724	AT3G60800.1	903981	Tp4g27420		Yes	Yes	No	No
Thhalv10001562m.g	6	5	0.833333	1	1	scaffold_22	1127729	1130352	AT2G46225.3	483770	Tp4g28270	ABIL1	Yes	Yes	No	No
Thhalv10001566m.g	188	216	1.14894	0.763512	1	scaffold_22	966454	968686	AT2G45740.1	483710	Tp4g27790	PEX11D	Yes	Yes	No	No
Thhalv10001568m.g	2	1	0.5	1	1	scaffold_22	1194909	1196112	AT2G46400.1	483794	Tp4g28420	ATWRKY46,WRKY46	Yes	Yes	No	No
Thhalv10001570m.g	6	4	0.666667	0.906753	1	scaffold_22	793487	795358	AT2G45330.2	483669	Tp4g27360	emb1067	Yes	Yes	No	No
Thhalv10001571m.g	20	28	1.4	0.711963	1	scaffold_22	269967	272353	AT2G43945.1	483511	Tp4g26040		Yes	Yes	No	No
Thhalv10001572m.g	39	29	0.74359	0.701827	1	scaffold_22	528549	530406	AT2G44680.1	483599	Tp4g26760	CKB4	Yes	Yes	No	No
Thhalv10001573m.g	167	139	0.832335	0.703467	1	scaffold_22	1050382	1052181	AT2G45960.1	483737	Tp4g28030	ATHH2,PIP1;2,PIP1B,TMP-A	Yes	Yes	No	No
Thhalv10001574m.g	1	3	3	0.869848	1	scaffold_22	870002	871555	AT2G45490.1	903994	Tp4g27520	AtAUR3,AUR3	Yes	Yes	No	No
Thhalv10001575m.g	105	138	1.31429	0.585377	1	scaffold_22	147447	148726	AT2G43570.1	346169	Tp4g25690	CHI	Yes	Yes	No	No
Thhalv10001576m.g	2	4	2	0.886073	1	scaffold_22	1293797	1295841	AT2G46640.2	904133	Tp4g28690		Yes	Yes	No	No
Thhalv10001577m.g	13	8	0.615385	0.738737	1	scaffold_22	1421776	1423875	AT2G46910.1	904161	Tp4g28930		Yes	Yes	No	No
Thhalv10001579m.g	163	160	0.981595	0.978534	1	scaffold_22	166294	167544	AT2G43620.1	483473	Tp4g25720		Yes	Yes	No	No
Thhalv10001581m.g	1289	1014	0.786656	0.540041	1	scaffold_22	144393	145680	AT2G43570.1	870854	Tp4g25690	CHI	Yes	Yes	No	No
Thhalv10001582m.g	18	11	0.611111	0.672182	1	scaffold_22	690911	693007	AT2G45060.1	903941	Tp4g27120		Yes	Yes	No	No
Thhalv10001583m.g	6	2	0.333333	0.691832	1	scaffold_22	1057481	1059298	AT2G45980.1	904051	Tp4g28050		Yes	Yes	No	No
Thhalv10001584m.g	0	1	Inf	1	1	scaffold_22	1537251	1538316	AT2G47190.1	483895	Tp4g29180	ATMYB2,MYB2	Yes	Yes	No	No
Thhalv10001585m.g	124	89	0.717742	0.519144	1	scaffold_22	1735561	1737098	AT2G47730.1	346572	Tp4g29660	ATGSTF5,ATGSTF8,GST6,GSTF8	Yes	Yes	No	No
Thhalv10001586m.g	30	23	0.766667	0.76598	1	scaffold_22	1059572	1061507	AT2G45990.1	904052	Tp4g28060		Yes	Yes	No	No
Thhalv10001587m.g	0	3	Inf	0.700739	1	scaffold_22	559401	562144	AT2G44770.1	497408	Tp4g26840		Yes	Yes	No	No
Thhalv10001588m.g	8	13	1.625	0.738737	1	scaffold_22	1437983	1439297	AT2G46940.1	483864	Tp5g01300		Yes	Yes	No	No
Thhalv10001590m.g	33	102	3.09091	0.0538756	1	scaffold_22	149756	150861	AT2G43590.1	483470	Tp4g17610		Yes	Yes	No	No
Thhalv10001591m.g	1	1	1	1	1	scaffold_22	689103	690369	AT2G45050.1	903940	Tp4g27110	GATA2	Yes	Yes	No	No
Thhalv10001592m.g	7	12	1.71429	0.725357	1	scaffold_22	1509478	1510643	AT2G47130.1	483888	Tp4g29110		Yes	Yes	No	No
Thhalv10001593m.g	2	3	1.5	1	1	scaffold_22	1512409	1513457	AT2G47140.1	871255	Tp4g29120		Yes	Yes	No	No
Thhalv10001595m.g	282	345	1.2234	0.638382	1	scaffold_22	1705301	1707131	AT3G62870.1	483941	Tp5g00650		Yes	Yes	No	No
Thhalv10001597m.g	0	1	Inf	1	1	scaffold_22	926949	928788	AT2G45650.1			AGL6	Yes	No	Yes	No
Thhalv10001598m.g	196	193	0.984694	0.981653	1	scaffold_22	1787741	1789658	AT2G47910.1	483982	Tp4g29830	CRR6	Yes	Yes	No	No
Thhalv10001599m.g	63	16	0.253968	0.0535555	1	scaffold_22	1112108	1113974	AT2G46170.1	904069	Tp4g28230		Yes	Yes	No	No
Thhalv10001600m.g	40	45	1.125	0.883377	1	scaffold_22	1318113	1319550	AT2G46680.1	904137	Tp4g28720	ATHB-7,ATHB7,HB-7	Yes	Yes	No	No
Thhalv10001602m.g	20	22	1.1	0.954713	1	scaffold_22	675074	677012	AT2G45010.1	483631	Tp4g27080		Yes	Yes	No	No
Thhalv10001603m.g	59	33	0.559322	0.376699	1	scaffold_22	1693414	1695273	AT2G47580.1	483938	Tp4g29510	U1A	Yes	Yes	No	No
Thhalv10001604m.g	85	147	1.72941	0.274545	1	scaffold_22	1030920	1033160	AT2G45790.1	904029	Tp4g27860	ATPMM,PMM	Yes	Yes	No	No
Thhalv10001605m.g	121	111	0.917355	0.873968	1	scaffold_22	1125004	1126397	AT2G46220.1	483769	Tp4g28260		Yes	Yes	No	No
Thhalv10001606m.g	22	20	0.909091	0.954713	1	scaffold_22	317539	319089	AT2G44120.2	497533	Tp4g26200		Yes	Yes	No	No
Thhalv10001607m.g	89	33	0.370787	0.098289	1	scaffold_22	1096379	1097812	AT2G46100.1	483757	Tp4g28160		Yes	Yes	No	No
Thhalv10001610m.g	29	38	1.31034	0.731386	1	scaffold_22	750542	752956	AT2G45200.1	903960	Tp_un0031_007	ATGOS12,GOS12	Yes	Yes	No	No
Thhalv10001611m.g	9	13	1.44444	0.807738	1	scaffold_22	877296	879095	AT2G45520.1	346362	Tp4g27550		Yes	Yes	No	No
Thhalv10001612m.g	39	59	1.51282	0.523311	1	scaffold_22	261347	265177	AT2G43910.1	483509	Tp4g26000	ATHOL1,HOL1	Yes	Yes	No	No
Thhalv10001613m.g	5	8	1.6	0.834113	1	scaffold_22	530958	532851	AT2G44690.1	322132	Tp4g26770	ARAC9,ATROP8,ROP8	Yes	Yes	No	No
Thhalv10001614m.g	15	13	0.866667	0.943224	1	scaffold_22	1748127	1749422	AT2G47780.1	904253	Tp4g29710		Yes	Yes	No	No
Thhalv10001616m.g	40	31	0.775	0.740867	1	scaffold_22	1589167	1591044	AT2G47320.1	904207	Tp4g29270		Yes	Yes	No	No
Thhalv10001619m.g	20	12	0.6	0.639489	1	scaffold_22	267702	269934	AT2G43940.1	483510	Tp4g26030	ATHOL3,HOL3	Yes	Yes	No	No
Thhalv10001621m.g	58	60	1.03448	0.976644	1	scaffold_22	141361	143211	AT2G43560.1	483467	Tp4g25670		Yes	Yes	No	No
Thhalv10001623m.g	2	3	1.5	1	1	scaffold_22	698968	699790	AT2G45080.1	483641	Tp4g27140	cycp3;1	Yes	Yes	No	No
Thhalv10001624m.g	0	1	Inf	1	1	scaffold_22	550227	551924	AT2G44745.1				Yes	No	Yes	No
Thhalv10001625m.g	133	120	0.902256	0.843547	1	scaffold_22	627043	629423	AT2G44920.2	483621	Tp4g26990		Yes	Yes	No	No
Thhalv10001627m.g	42	30	0.714286	0.651461	1	scaffold_22	1832731	1833941	AT2G48070.1	871349	Tp4g29960	RPH1	Yes	Yes	No	No
Thhalv10001633m.g	129	154	1.1938	0.718256	1	scaffold_22	514619	517145	AT2G44610.1	903887	Tp4g26700	ATRAB6A,ATRABH1B,RAB6,RAB6A	Yes	Yes	No	No
Thhalv10001634m.g	6	2	0.333333	0.691832	1	scaffold_22	379907	380794	AT2G44300.1	483556	Tp4g26370		Yes	Yes	No	No
Thhalv10001635m.g	3	3	1	1	1	scaffold_22	1061476	1062398	AT2G46000.1	483745	Tp4g28070		Yes	Yes	No	No
Thhalv10001638m.g	8	3	0.375	0.643809	1	scaffold_22	382080	383216	AT2G44300.1	483556	Tp4g26370		Yes	Yes	No	No
Thhalv10001639m.g	9	8	0.888889	1	1	scaffold_22	1278529	1279865	AT2G46580.1	483819	Tp4g28630		Yes	Yes	No	No
Thhalv10001641m.g	24	17	0.708333	0.728512	1	scaffold_22	544062	545797	AT2G44740.1	483603	Tp4g26810	CYCP4;1	Yes	Yes	No	No
Thhalv10001642m.g	43	35	0.813953	0.785618	1	scaffold_22	564753	566044	AT2G44790.1	486501	Tp4g26880	UCC2	Yes	Yes	No	No
Thhalv10001643m.g	23	15	0.652174	0.671456	1	scaffold_22	1129835	1131952	AT2G46230.1	880884	Tp4g28280		Yes	Yes	No	No
Thhalv10001645m.g	5	9	1.8	0.76026	1	scaffold_22	63411	66356	AT2G43350.1	483442	Tp4g25450	ATGPX3,GPX3	Yes	Yes	No	No
Thhalv10001646m.g	22	14	0.636364	0.6616	1	scaffold_22	1023623	1026060	AT2G45820.1	483720	Tp4g27890		Yes	Yes	No	No
Thhalv10001647m.g	1	12	12	0.218926	1	scaffold_22	1746666	1747458	AT2G47770.1	483960	Tp4g29700	ATTSPO,TSPO	Yes	Yes	No	No
Thhalv10001648m.g	4	8	2	0.742563	1	scaffold_22	42631	43837	AT2G43280.1	483435	Tp4g25390		Yes	Yes	No	No
Thhalv10001649m.g	20	28	1.4	0.711963	1	scaffold_22	721583	724209	AT2G45140.1	483647	Tp4g27200	PVA12	Yes	Yes	No	No
Thhalv10001650m.g	39	48	1.23077	0.772369	1	scaffold_22	1073139	1074680	AT2G46030.1	483748	Tp4g28090	UBC6	Yes	Yes	No	No
Thhalv10001652m.g	145	340	2.34483	0.0548393	1	scaffold_22	152523	154023	AT2G43590.1	483470	Tp1g34060		Yes	Yes	No	No
Thhalv10001654m.g	2	1	0.5	1	1	scaffold_22	1863260	1864126	AT2G48130.1				Yes	No	Yes	No
Thhalv10001656m.g	136	112	0.823529	0.700263	1	scaffold_22	1527869	1530102	AT3G62290.1	483893	Tp5g01100	ARFA1E,ATARFA1E	Yes	Yes	No	No
Thhalv10001658m.g	7	3	0.428571	0.720566	1	scaffold_22	1258280	1259132	AT2G46535.1	483813	Tp4g28580		Yes	Yes	No	No
Thhalv10001659m.g	23	14	0.608696	0.621627	1	scaffold_22	486844	488412	AT2G44525.1	483580	Tp4g26620		Yes	Yes	No	No
Thhalv10001660m.g	3	0	0	0.700739	1	scaffold_22	1860223	1861484	AT2G48150.1	484007	Tp4g30060	ATGPX4,GPX4	Yes	Yes	No	No
Thhalv10001662m.g	59	25	0.423729	0.206053	1	scaffold_22	138082	138827	AT2G43540.1	483465	Tp4g25650		Yes	Yes	No	No
Thhalv10001663m.g	441	327	0.741497	0.474795	1	scaffold_22	1392229	1393931	AT2G46820.1	483848	Tp4g28850	PSAP,PSI-P,PTAC8,TMP14	Yes	Yes	No	No
Thhalv10001664m.g	0	5	Inf	0.471281	1	scaffold_22	1104277	1105552	AT2G46140.1	483759	Tp4g28200		Yes	Yes	No	No
Thhalv10001666m.g	42	46	1.09524	0.914409	1	scaffold_22	1732191	1733633	AT2G47710.1	904246	Tp4g29650		Yes	Yes	No	No
Thhalv10001667m.g	20	6	0.3	0.306838	1	scaffold_22	1353788	1354450	AT2G46735.1	904144			Yes	Yes	No	No
Thhalv10001668m.g	191	130	0.680628	0.41323	1	scaffold_22	1506447	1507231	AT2G47110.1	486730	Tp4g29090	UBQ6	Yes	Yes	No	No
Thhalv10001669m.g	0	3	Inf	0.700739	1	scaffold_22	193566	194649	AT2G43720.1	483486	Tp4g25790		Yes	Yes	No	No
Thhalv10001670m.g	55	62	1.12727	0.859648	1	scaffold_22	795479	796909	AT4G00100.1	490559	Tp5g02480	ATRPS13A,PFL2,RPS13,RPS13A	Yes	Yes	No	No
Thhalv10001671m.g	37	39	1.05405	0.96853	1	scaffold_22	922168	924124	AT2G45640.1	904009	Tp4g27680	ATSAP18,SAP18	Yes	Yes	No	No
Thhalv10001672m.g	0	2	Inf	0.845765	1	scaffold_22	1796673	1797164	AT2G47950.1				Yes	No	Yes	No
Thhalv10001673m.g	1	2	2	1	1	scaffold_22	1653211	1653865	AT2G47485.1	483928	Tp4g29420		Yes	Yes	No	No
Thhalv10001674m.g	10	14	1.4	0.81614	1	scaffold_22	385299	385920	AT2G44310.1	903848	Tp4g26380		Yes	Yes	No	No
Thhalv10001675m.g	0	2	Inf	0.845765	1	scaffold_22	1222192	1222919	AT5G62050.1		Tp4g28460	ATOXA1,OXA1,OXA1AT	Yes	Yes	No	No
Thhalv10001676m.g	1	1	1	1	1	scaffold_22	395952	397398	AT2G44360.1	483562	Tp4g26420		Yes	Yes	No	No
Thhalv10001677m.g	98	71	0.72449	0.556037	1	scaffold_22	520691	522296	AT2G44650.1	903891	Tp4g26730	CHL-CPN10,CPN10	Yes	Yes	No	No
Thhalv10001679m.g	130	100	0.769231	0.605592	1	scaffold_22	1296308	1297539	AT2G46650.1	483829	Tp4g28700	ATCB5-C,B5 #1,CB5-C	Yes	Yes	No	No
Thhalv10001680m.g	429	311	0.724942	0.443582	1	scaffold_22	735655	737932	AT2G45180.1	483654	Tp_un0031_009		Yes	Yes	No	No
Thhalv10001682m.g	80	51	0.6375	0.44195	1	scaffold_22	1608704	1609399	AT2G47400.1	483917	Tp4g29340	CP12,CP12-1	Yes	Yes	No	No
Thhalv10001683m.g	22	20	0.909091	0.954713	1	scaffold_22	517371	518601	AT2G44620.1	483594	Tp4g26710	MTACP-1,MTACP1	Yes	Yes	No	No
Thhalv10001684m.g	6	2	0.333333	0.691832	1	scaffold_22	1335123	1335897	AT2G46690.1	904140	Tp4g28730		Yes	Yes	No	No
Thhalv10001685m.g	1	5	5	0.650669	1	scaffold_22	169503	171621	AT2G43640.1	483476	Tp4g25740		Yes	Yes	No	No
Thhalv10001688m.g	2	11	5.5	0.359566	1	scaffold_22	1713288	1715077	AT2G47640.2	867757,483945	Tp4g29580,Tp5g00670		Yes	Yes	No	No
Thhalv10001692m.g	37	53	1.43243	0.594339	1	scaffold_22	952648	953837	AT2G45695.1	867557	Tp4g27740		Yes	Yes	No	No
Thhalv10001694m.g	1	0	0	1	1	scaffold_22	854893	855651	AT2G45450.1	322199	Tp4g27480	ZPR1	Yes	Yes	No	No
Thhalv10001695m.g	0	1	Inf	1	1	scaffold_22	1201658	1202759	AT2G46410.1	867626	Tp4g28430	CPC	Yes	Yes	No	No
Thhalv10001696m.g	127	98	0.771654	0.61196	1	scaffold_22	140294	140965	AT2G43550.1	903747	Tp4g25660		Yes	Yes	No	No
Thhalv10001697m.g	31	83	2.67742	0.108135	1	scaffold_22	136862	137576	AT2G43520.1	483464	Tp4g25600	ATTI2,TI2	Yes	Yes	No	No
Thhalv10001700m.g	0	2	Inf	0.845765	1	scaffold_22	957876	958961	AT3G61110.1	486581	Tp4g27760	ARS27A,RS27A	Yes	Yes	No	No
Thhalv10001701m.g	5	11	2.2	0.628923	1	scaffold_22	139175	139772	AT2G43550.1	903747	Tp4g25660		Yes	Yes	No	No
Thhalv10001702m.g	1	5	5	0.650669	1	scaffold_22	1728204	1730030	AT3G62790.1	904244	Tp5g00730		Yes	Yes	No	No
Thhalv10001704m.g	32	38	1.1875	0.835054	1	scaffold_22	693346	694666	AT2G45070.1	483640	Tp4g27130	SEC61 BETA	Yes	Yes	No	No
Thhalv10001705m.g	19	66	3.47368	0.0694911	1	scaffold_22	135225	135920					Yes	Yes	No	No
Thhalv10001707m.g	22	16	0.727273	0.762764	1	scaffold_22	1010407	1011580	AT2G45860.1				Yes	Yes	No	No
Thhalv10001708m.g	0	1	Inf	1	1	scaffold_22	265872	266646	AT2G43940.1	483510	Tp4g26020	ATHOL3,HOL3	Yes	Yes	No	No
Thhalv10001710m.g	348	364	1.04598	0.919451	1	scaffold_22	103555	104873	AT2G43460.1	903733	Tp5g03600		Yes	Yes	No	No
Thhalv10001711m.g	25	19	0.76	0.781699	1	scaffold_22	201231	202523	AT2G43780.1	903781	Tp4g25850		Yes	Yes	No	No
Thhalv10001716m.g	1	1	1	1	1	scaffold_22	217564	220168	AT2G43800.1	483497	Tp4g25880		Yes	Yes	No	No
Thhalv10001723m.g	0	1	Inf	1	1	scaffold_22	500161	501913	AT2G44580.1	483588	Tp4g26670		Yes	Yes	No	No
Thhalv10001727m.g	6	10	1.66667	0.774962	1	scaffold_22	1224815	1227187	AT2G46470.1	483801	Tp4g28470	OXA1L	Yes	Yes	No	No
Thhalv10001730m.g	3	1	0.333333	0.869848	1	scaffold_22	407473	408723	AT2G44410.1	903861	Tp4g26480		Yes	Yes	No	No
Thhalv10001731m.g	2	7	3.5	0.609227	1	scaffold_22	1290382	1291527	AT2G46630.1	904132	Tp4g28680		Yes	Yes	No	No
Thhalv10001733m.g	0	1	Inf	1	1	scaffold_22	667908	670434	AT2G44990.1			ATCCD7,CCD7,MAX3	Yes	No	Yes	No
Thhalv10001734m.g	3	0	0	0.700739	1	scaffold_22	491173	493114	AT2G44560.1	903880	Tp4g26640	AtGH9B11,GH9B11	Yes	Yes	No	No
Thhalv10001740m.g	132	22	0.166667	0.00233586	0.803536	scaffold_22	1193639	1194386	AT2G46390.1				Yes	Yes	No	No
Thhalv10001741m.g	5	2	0.4	0.783844	1	scaffold_22	10815	12151	AT2G43190.1	903701	Tp4g25310		Yes	Yes	No	No
Thhalv10001742m.g	75	94	1.25333	0.684434	1	scaffold_22	1259352	1260532	AT2G46540.1	483814	Tp4g28590		Yes	Yes	No	No
Thhalv10001745m.g	0	1	Inf	1	1	scaffold_22	498851	499288	AT2G44578.1				Yes	No	Yes	No
Thhalv10001746m.g	82	77	0.939024	0.924862	1	scaffold_22	132760	133216	AT2G43535.1	876695	Tp4g25600		Yes	Yes	No	No
Thhalv10001747m.g	0	1	Inf	1	1	scaffold_22	1188544	1188930	AT2G46375.1				Yes	No	Yes	No
Thhalv10001752m.g	95	108	1.13684	0.814192	1	scaffold_22	1166227	1166767	AT2G46330.1	483786	Tp4g28370	AGP16,ATAGP16	Yes	Yes	No	No
Thhalv10001753m.g	29	41	1.41379	0.64544	1	scaffold_22	44360	46624	AT2G43290.1	903714	Tp4g25400	MSS3	Yes	Yes	No	No
Thhalv10001757m.g	26	15	0.576923	0.559578	1	scaffold_22	297838	299563	AT2G44065.1	483524	Tp4g26150		Yes	Yes	No	No
Thhalv10001761m.g	0	1	Inf	1	1	scaffold_22	542004	543506	AT5G51160.1				Yes	No	Yes	No
Thhalv10001762m.g	0	4	Inf	0.575736	1	scaffold_22	105221	107492	AT2G43465.1	322019	Tp4g25550		Yes	Yes	No	No
Thhalv10001774m.g	115	30	0.26087	0.0205285	1	scaffold_22	1234616	1235098	AT2G46505.1	904117	Tp4g28540	SDH4	Yes	Yes	No	No
Thhalv10001775m.g	1	1	1	1	1	scaffold_22	1043724	1045656	AT2G45950.1	483735	Tp4g28020	ASK20,SK20	Yes	Yes	No	No
Thhalv10001776m.g	10	8	0.8	0.928771	1	scaffold_22	1764281	1765369	AT5G07900.1	487623	Tp4g29770		Yes	Yes	No	No
Thhalv10001779m.g	7	3	0.428571	0.720566	1	scaffold_22	412107	415325	AT2G44430.1	483567	Tp4g26500		Yes	Yes	No	No
Thhalv10001784m.g	6	6	1	1	1	scaffold_22	729429	731360	AT2G45160.1	483651	Tp_un0031_011	ATHAM1,HAM1	Yes	Yes	No	No
Thhalv10001788m.g	3	2	0.666667	1	1	scaffold_22	156036	157095	AT2G43600.1	483472	Tp4g25700		Yes	Yes	No	No
Thhalv10001797m.g	104	93	0.894231	0.841151	1	scaffold_22	527533	527959	AT2G44670.1	483597	Tp4g26750		Yes	Yes	No	No
Thhalv10001801m.g	3	1	0.333333	0.869848	1	scaffold_22	38737	40635	AT2G43250.1	483433	Tp4g25380		Yes	Yes	No	No
Thhalv10001802m.g	3	0	0	0.700739	1	scaffold_22	1570865	1572508	AT2G47260.1	871269	Tp4g29230	ATWRKY23,WRKY23	Yes	Yes	No	No
Thhalv10001804m.g	1	0	0	1	1	scaffold_22	1109812	1110456	AT2G46160.1	483761	Tp4g28220		Yes	Yes	No	No
Thhalv10001805m.g	6	2	0.333333	0.691832	1	scaffold_22	1817706	1820518	AT4G22745.1	914336	Tp4g29940	MBD1	Yes	Yes	No	No
Thhalv10001807m.g	87	64	0.735632	0.58813	1	scaffold_22	292973	295035	AT2G44050.1	903810	Tp4g26130	COS1	Yes	Yes	No	No
Thhalv10001808m.g	3	1	0.333333	0.869848	1	scaffold_23	619939	627194	ATCG01280.1	893927			Yes	Yes	No	No
Thhalv10001809m.g	2	0	0	0.845765	1	scaffold_23	888601	894300	AT1G35660.1	473691	Tp1g30370		Yes	Yes	No	No
Thhalv10001812m.g	2	2	1	1	1	scaffold_23	645878	650045	AT5G53635.1	885489	Tp6g15230		Yes	Yes	No	No
Thhalv10001813m.g	7	11	1.57143	0.787457	1	scaffold_23	607598	611220	AT1G35510.1	473680	Tp1g30260		Yes	Yes	No	No
Thhalv10001814m.g	2	1	0.5	1	1	scaffold_23	740191	743286	AT1G35580.1	891210	Tp1g30310	CINV1	Yes	Yes	No	No
Thhalv10001816m.g	10	15	1.5	0.761024	1	scaffold_23	909674	912506	AT1G35670.1	881920	Tp6g08040	ATCDPK2,ATCPK11,CDPK2,CPK11	Yes	Yes	No	No
Thhalv10001817m.g	1	2	2	1	1	scaffold_23	43332	45784	AT1G34630.1	891060	Tp1g29750		Yes	Yes	No	No
Thhalv10001818m.g	11	14	1.27273	0.879634	1	scaffold_23	533938	538047	AT1G35470.2	881897	Tp1g30230		Yes	Yes	No	No
Thhalv10001819m.g	15	27	1.8	0.525916	1	scaffold_23	406001	409143	AT1G35340.1	891170	Tp1g30100		Yes	Yes	No	No
Thhalv10001822m.g	29	25	0.862069	0.883271	1	scaffold_23	333600	335956	AT1G35190.1	473661	Tp1g29930		Yes	Yes	No	No
Thhalv10001824m.g	10	8	0.8	0.928771	1	scaffold_23	183866	185985	AT1G34780.1	473651	Tp1g29830	APRL4,ATAPRL4	Yes	Yes	No	No
Thhalv10001825m.g	41	22	0.536585	0.414841	1	scaffold_23	446725	448021	AT1G35420.2	473673	Tp1g30140		Yes	Yes	No	No
Thhalv10001828m.g	10	8	0.8	0.928771	1	scaffold_23	1229036	1231399	AT1G35780.1	473698	Tp1g30470		Yes	Yes	No	No
Thhalv10001830m.g	16	20	1.25	0.852197	1	scaffold_23	152643	154727	AT1G34750.1	473609	Tp1g29800		Yes	Yes	No	No
Thhalv10001831m.g	3	10	3.33333	0.511302	1	scaffold_23	1193423	1195415	AT1G35720.1	473695	Tp1g30430	ANNAT1,ATOXY5,OXY5	Yes	Yes	No	No
Thhalv10001832m.g	9	3	0.333333	0.574215	1	scaffold_23	627536	629371	ATCG00830.1				Yes	No	Yes	No
Thhalv10001833m.g	144	162	1.125	0.810797	1	scaffold_23	304536	306266	AT1G35160.1	891148	Tp1g29890	14-3-3PHI,GF14 PHI,GRF4	Yes	Yes	No	No
Thhalv10001835m.g	576	446	0.774306	0.531521	1	scaffold_23	969320	972681	AT1G35680.1	473693	Tp1g30390		Yes	Yes	No	No
Thhalv10001836m.g	94	81	0.861702	0.792177	1	scaffold_23	155256	157225	AT1G34760.1	473646	Tp1g29810	GF14 OMICRON,GRF11,RHS5	Yes	Yes	No	No
Thhalv10001837m.g	4	5	1.25	1	1	scaffold_23	325400	327292	AT1G35180.1	473659	Tp1g29900		Yes	Yes	No	No
Thhalv10001839m.g	14	6	0.428571	0.541811	1	scaffold_23	47603	48747	AT1G34640.1	473606	Tp1g29760		Yes	Yes	No	No
Thhalv10001840m.g	3	6	2	0.80501	1	scaffold_23	894531	895076					Yes	Yes	No	No
Thhalv10001841m.g	79	43	0.544304	0.307643	1	scaffold_23	644760	645910	AT4G33865.1	905490	Tp7g31610		Yes	Yes	No	No
Thhalv10001845m.g	3	0	0	0.700739	1	scaffold_23	443435	444149	AT3G27900.1	336605	Tp1g31080		Yes	Yes	No	No
Thhalv10001850m.g	4	2	0.5	0.886073	1	scaffold_23	611638	613105	AT5G53640.1	885489	Tp6g15230		Yes	Yes	No	No
Thhalv10001858m.g	0	1	Inf	1	1	scaffold_23	182586	183904	AT1G34770.1	313998	Tp1g29820		Yes	Yes	No	No
Thhalv10001860m.g	10	4	0.4	0.604356	1	scaffold_23	714098	715243	AT1G35560.1				Yes	No	Yes	No
Thhalv10001862m.g	3	0	0	0.700739	1	scaffold_23	824060	825245	AT5G18475.1	488727	Tp6g25850		Yes	Yes	No	No
Thhalv10001870m.g	5	1	0.2	0.650669	1	scaffold_23	343345	345194	AT1G35210.1	891153	Tp1g29940		Yes	Yes	No	No
Thhalv10001873m.g	2	1	0.5	1	1	scaffold_23	1571662	1572618	AT1G35830.1	473703	Tp1g30500		Yes	Yes	No	No
Thhalv10001876m.g	8	8	1	1	1	scaffold_12	555524	567335	AT2G26890.1	481564	Tp4g08590	GRV2,KAM2	Yes	Yes	No	No
Thhalv10001877m.g	0	3	Inf	0.700739	1	scaffold_12	10486616	10493477	AT2G16485.1	319845	Tp3g29760		Yes	Yes	No	No
Thhalv10001878m.g	1	0	0	1	1	scaffold_12	10628999	10634624	AT1G04120.1	887574	Tp3g33590	ABCC5,ATABCC5,ATMRP5,MRP5	Yes	Yes	No	No
Thhalv10001879m.g	3	5	1.66667	0.8978	1	scaffold_12	10531233	10538836	AT2G20190.1	899844	Tp3g33430	ATCLASP,CLASP	Yes	Yes	No	No
Thhalv10001880m.g	12	16	1.33333	0.830446	1	scaffold_12	455249	462268	AT2G26910.1	481566	Tp4g08450	ATPDR4,PDR4	Yes	Yes	No	No
Thhalv10001881m.g	0	1	Inf	1	1	scaffold_12	10564325	10572988	AT2G20290.1	319536	Tp1g02980	ATXIG,XIG	Yes	Yes	No	No
Thhalv10001885m.g	7	4	0.571429	0.821178	1	scaffold_12	1210272	1215390	AT2G27150.1	481603	Tp4g09940	AAO3,AOdelta,At-AO3,AtAAO3	Yes	Yes	No	No
Thhalv10001887m.g	13	15	1.15385	0.943224	1	scaffold_12	1100634	1109085	AT2G27170.1	344464	Tp4g09970	SMC3,TTN7	Yes	Yes	No	No
Thhalv10001889m.g	5	9	1.8	0.76026	1	scaffold_12	10399085	10403965	AT2G20050.1	480465	Tp3g33360		Yes	Yes	No	No
Thhalv10001891m.g	100	95	0.95	0.93563	1	scaffold_12	8989356	8994735	AT2G26080.1	481465	Tp4g05960	AtGLDP2,GLDP2	Yes	Yes	No	No
Thhalv10001892m.g	7	4	0.571429	0.821178	1	scaffold_12	10594435	10600481	AT2G20320.1	875328	Tp3g33560		Yes	Yes	No	No
Thhalv10001893m.g	1	4	4	0.753776	1	scaffold_12	1484438	1487953	AT2G27060.1	901554	Tp4g08210		Yes	Yes	No	No
Thhalv10001894m.g	10	4	0.4	0.604356	1	scaffold_12	1741212	1747933	AT2G27210.1	481616	Tp4g10010	BSL3	Yes	Yes	No	No
Thhalv10001895m.g	3	8	2.66667	0.643809	1	scaffold_12	7750180	7754115	AT2G25800.1	481432	Tp4g05560		Yes	Yes	No	No
Thhalv10001896m.g	1	0	0	1	1	scaffold_12	10345298	10350040	AT2G19910.1				Yes	No	Yes	No
Thhalv10001897m.g	3	3	1	1	1	scaffold_12	10353846	10358831	AT2G19930.1	480480	Tp3g33240		Yes	Yes	No	No
Thhalv10001898m.g	21	23	1.09524	0.955923	1	scaffold_12	5060665	5066679	AT2G26330.1	481491	Tp4g06960	ER,QRP1	Yes	Yes	No	No
Thhalv10001899m.g	1	1	1	1	1	scaffold_12	9948292	9951899	AT2G25790.1	901241	Tp4g05550		Yes	Yes	No	No
Thhalv10001900m.g	6	4	0.666667	0.906753	1	scaffold_12	10388235	10391723	AT2G20010.2	899867	Tp3g33330		Yes	Yes	No	No
Thhalv10001901m.g	1	0	0	1	1	scaffold_12	10243053	10246708	AT2G19710.1	480500	Tp3g33040		Yes	Yes	No	No
Thhalv10001902m.g	7	19	2.71429	0.39582	1	scaffold_12	1625828	1632009	AT2G27040.1	481584	Tp4g08240	AGO4,OCP11	Yes	Yes	No	No
Thhalv10001903m.g	2	5	2.5	0.783844	1	scaffold_12	10734593	10740812	AT2G20580.1	480888	Tp3g33820	ATRPN1A,RPN1A	Yes	Yes	No	No
Thhalv10001904m.g	6	3	0.5	0.80501	1	scaffold_12	3595213	3600476	AT2G26650.1	329707	Tp4g09520	AKT1,ATAKT1,KT1	Yes	Yes	No	No
Thhalv10001905m.g	8	8	1	1	1	scaffold_12	1337722	1341955	AT2G27110.1		Tp_un0012_005	FRS3	Yes	Yes	No	No
Thhalv10001906m.g	0	1	Inf	1	1	scaffold_12	774879	777454	AT2G26790.1	901479	Tp4g08710		Yes	Yes	No	No
Thhalv10001908m.g	7	14	2	0.61327	1	scaffold_12	8093759	8098269	AT2G25850.1	320377	Tp4g05670	PAPS2	Yes	Yes	No	No
Thhalv10001912m.g	2	1	0.5	1	1	scaffold_12	1590461	1592994	AT3G02760.1	477518	Tp3g01790		Yes	Yes	No	No
Thhalv10001914m.g	3	1	0.333333	0.869848	1	scaffold_12	10381447	10386542	AT2G20000.1	480470	Tp3g33320	CDC27b,HBT	Yes	Yes	No	No
Thhalv10001915m.g	2	0	0	0.845765	1	scaffold_12	7613163	7620226	AT2G32530.1	482180	Tp4g14880	ATCSLB03,ATCSLB3,CSLB03	Yes	Yes	No	No
Thhalv10001916m.g	2	4	2	0.886073	1	scaffold_12	1450941	1455217	AT2G27090.1	481592	Tp_un0012_009		Yes	Yes	No	No
Thhalv10001917m.g	3	4	1.33333	1	1	scaffold_12	10550326	10552706	AT2G20240.1	319541	Tp3g33470		Yes	Yes	No	No
Thhalv10001918m.g	11	9	0.818182	0.932397	1	scaffold_12	9452556	9456437	AT2G26140.1	481469	Tp4g06130	ftsh4	Yes	Yes	No	No
Thhalv10001919m.g	1	0	0	1	1	scaffold_12	1431436	1435531	AT2G27100.1	481593	Tp4g09770	SE	Yes	Yes	No	No
Thhalv10001920m.g	1	0	0	1	1	scaffold_12	10577471	10580628	AT2G20300.1	480858	Tp3g33550	ALE2	Yes	Yes	No	No
Thhalv10001921m.g	3	3	1	1	1	scaffold_12	1296531	1300863	AT2G27100.1	481593	Tp4g09770	SE	Yes	Yes	No	No
Thhalv10001922m.g	4	3	0.75	1	1	scaffold_12	10362318	10367174	AT2G19950.2	899882	Tp3g33270	GC1	Yes	Yes	No	No
Thhalv10001923m.g	0	1	Inf	1	1	scaffold_12	10230504	10232650	AT2G19660.1	865994	Tp5g15690		Yes	Yes	No	No
Thhalv10001924m.g	6	3	0.5	0.80501	1	scaffold_12	10394572	10397075	AT2G20020.1	480467	Tp3g33340	ATCAF1,CAF1	Yes	Yes	No	No
Thhalv10001925m.g	4	7	1.75	0.821178	1	scaffold_12	10127859	10131585	AT2G25760.1	481429	Tp4g05430		Yes	Yes	No	No
Thhalv10001926m.g	14	8	0.571429	0.682873	1	scaffold_12	8535955	8539796	AT2G25930.1	481449	Tp4g05820	ELF3,PYK20	Yes	Yes	No	No
Thhalv10001927m.g	10	8	0.8	0.928771	1	scaffold_12	10600639	10603653	AT2G20330.1	900383	Tp3g33570		Yes	Yes	No	No
Thhalv10001928m.g	8	19	2.375	0.453884	1	scaffold_12	1863827	1867177	AT2G27230.1	481620	Tp4g10040	LHW	Yes	Yes	No	No
Thhalv10001929m.g	6	2	0.333333	0.691832	1	scaffold_12	10711781	10714996	AT2G06510.1	899421	Tp3g24710	ATRPA1A,ATRPA70A,RPA1A,RPA70A	Yes	Yes	No	No
Thhalv10001930m.g	0	1	Inf	1	1	scaffold_12	445730	448622	AT2G26920.1	901500	Tp4g08440		Yes	Yes	No	No
Thhalv10001931m.g	2	2	1	1	1	scaffold_12	538754	540764	AT5G37650.1	859856	Tp7g04470		Yes	Yes	No	No
Thhalv10001932m.g	1	1	1	1	1	scaffold_12	10641015	10643516	AT2G20370.1	480865	Tp3g33620	KAM1,MUR3	Yes	Yes	No	No
Thhalv10001933m.g	0	5	Inf	0.471281	1	scaffold_12	7772321	7775217	AT5G40405.1	355947	Tp4g05620		Yes	Yes	No	No
Thhalv10001935m.g	6	10	1.66667	0.774962	1	scaffold_12	10543312	10546975	AT2G20210.1	480448	Tp3g33450		Yes	Yes	No	No
Thhalv10001936m.g	11	9	0.818182	0.932397	1	scaffold_12	8165114	8168798	AT2G25870.1	901259	Tp4g05710		Yes	Yes	No	No
Thhalv10001937m.g	0	1	Inf	1	1	scaffold_12	10201937	10206335	AT2G19600.1	899919	Tp3g32980	ATKEA4,KEA4	Yes	Yes	No	No
Thhalv10001938m.g	23	20	0.869565	0.910764	1	scaffold_12	1525998	1528117	AT2G27050.1	481586	Tp4g08230	AtEIL1,EIL1	Yes	Yes	No	No
Thhalv10001940m.g	1	1	1	1	1	scaffold_12	10341331	10344920	AT2G19900.1	899888	Tp3g33230	ATNADP-ME1,NADP-ME1	Yes	Yes	No	No
Thhalv10001942m.g	19	16	0.842105	0.899661	1	scaffold_12	6430469	6434037	AT2G26280.1	481487	Tp4g06560	CID7	Yes	Yes	No	No
Thhalv10001943m.g	16	27	1.6875	0.570791	1	scaffold_12	2951108	2955393	AT2G26690.1	901450	Tp4g09040		Yes	Yes	No	No
Thhalv10001945m.g	10	3	0.3	0.511302	1	scaffold_12	8701246	8705318	AT2G25970.1	481452	Tp4g05870		Yes	Yes	No	No
Thhalv10001947m.g	5	7	1.4	0.91387	1	scaffold_12	7120963	7125288	AT2G26200.1	481476	Tp4g06300		Yes	Yes	No	No
Thhalv10001949m.g	9	6	0.666667	0.844791	1	scaffold_12	6388972	6393604	AT2G26260.1	481483	Tp4g06500	3BETAHSD/D2,AT3BETAHSD/D2	Yes	Yes	No	No
Thhalv10001950m.g	1	2	2	1	1	scaffold_12	1963116	1965943	AT2G18850.1	319874	Tp3g32310		Yes	Yes	No	No
Thhalv10001951m.g	46	25	0.543478	0.401191	1	scaffold_12	6677986	6680866	AT2G26250.1	868654	Tp4g06450	FDH,KCS10	Yes	Yes	No	No
Thhalv10001954m.g	4	2	0.5	0.886073	1	scaffold_12	10826847	10828863	AT2G20810.1	480918	Tp2g12520	GAUT10,LGT4	Yes	Yes	No	No
Thhalv10001955m.g	6	5	0.833333	1	1	scaffold_12	977154	980580	AT2G27200.1	481615	Tp4g10000		Yes	Yes	No	No
Thhalv10001956m.g	5	14	2.8	0.468581	1	scaffold_12	10132519	10136416	AT2G25740.1	481427	Tp4g05420		Yes	Yes	No	No
Thhalv10001957m.g	1	1	1	1	1	scaffold_12	10759122	10762199	AT2G20635.1	875367	Tp3g33890		Yes	Yes	No	No
Thhalv10001958m.g	0	1	Inf	1	1	scaffold_12	10694185	10695780	AT2G20540.1	900412	Tp6g24860	MEF21	Yes	Yes	No	No
Thhalv10001960m.g	5	1	0.2	0.650669	1	scaffold_12	9580918	9584086	AT2G26170.1	481472	Tp4g06200	CYP711A1,MAX1	Yes	Yes	No	No
Thhalv10001961m.g	1	2	2	1	1	scaffold_12	1764576	1767706	AT5G22110.1	489063	Tp_un0288_001	ATDPB2,CYL2,DPB2	Yes	Yes	No	No
Thhalv10001962m.g	5	10	2	0.691963	1	scaffold_12	10337084	10341245	AT2G19880.2	319569	Tp3g33220		Yes	Yes	No	No
Thhalv10001963m.g	1	1	1	1	1	scaffold_12	568890	572384	AT2G26870.1	481562	Tp4g08610	NPC2	Yes	Yes	No	No
Thhalv10001964m.g	0	3	Inf	0.700739	1	scaffold_12	10472837	10475064	AT2G20110.1	874847	Tp3g33400		Yes	Yes	No	No
Thhalv10001965m.g	18	24	1.33333	0.775801	1	scaffold_12	2192845	2196367	AT2G27350.1	481634	Tp4g10140		Yes	Yes	No	No
Thhalv10001967m.g	0	4	Inf	0.575736	1	scaffold_12	2004339	2008805	AT5G22860.1	326581	Tp6g22560		Yes	Yes	No	No
Thhalv10001968m.g	27	49	1.81481	0.399211	1	scaffold_12	10329395	10332785	AT4G29130.1	913598	Tp3g33200	ATHXK1,GIN2,HXK1	Yes	Yes	No	No
Thhalv10001969m.g	2	0	0	0.845765	1	scaffold_12	10618559	10621354	AT2G20340.1	900384	Tp3g33580		Yes	Yes	No	No
Thhalv10001970m.g	7	10	1.42857	0.853811	1	scaffold_12	8539977	8543065	AT2G25940.1	481450	Tp_un0059_002	ALPHA-VPE,ALPHAVPE	Yes	Yes	No	No
Thhalv10001971m.g	0	1	Inf	1	1	scaffold_12	10869870	10873636	AT2G20900.2	480938	Tp3g34170	ATDGK5,DGK5	Yes	Yes	No	No
Thhalv10001974m.g	5	2	0.4	0.783844	1	scaffold_12	10501401	10503871	AT2G20180.2	319546	Tp3g33420	PIF1,PIL5	Yes	Yes	No	No
Thhalv10001975m.g	18	15	0.833333	0.896328	1	scaffold_12	9683697	9686630	AT4G33050.3		Tp4g06290	EDA39	Yes	Yes	No	No
Thhalv10001976m.g	0	6	Inf	0.385189	1	scaffold_12	4035008	4038584	AT2G26310.2	481490	Tp4g06660		Yes	Yes	No	No
Thhalv10001977m.g	13	16	1.23077	0.888757	1	scaffold_12	10683670	10686970	AT2G36070.1	482583	Tp3g33730	ATTIM44-2,TIM44-2	Yes	Yes	No	No
Thhalv10001979m.g	6	10	1.66667	0.774962	1	scaffold_12	10589353	10591438	AT2G20310.1	319882	Tp7g26660	RIN13	Yes	Yes	No	No
Thhalv10001981m.g	24	21	0.875	0.9131	1	scaffold_12	10752932	10755479	AT2G20610.1	480895	Tp3g33870	ALF1,HLS3,RTY,RTY1,SUR1	Yes	Yes	No	No
Thhalv10001985m.g	15	7	0.466667	0.562953	1	scaffold_12	10497315	10499484	AT2G20140.1	480455	Tp7g26990		Yes	Yes	No	No
Thhalv10001986m.g	32	31	0.96875	1	1	scaffold_12	10727988	10731047	AT2G20570.1	480887	Tp3g33790	ATGLK1,GLK1,GPRI1	Yes	Yes	No	No
Thhalv10001987m.g	18	13	0.722222	0.786781	1	scaffold_12	331530	334895	AT2G26980.4	481576	Tp4g08370	CIPK3,SnRK3.17	Yes	Yes	No	No
Thhalv10001988m.g	5	9	1.8	0.76026	1	scaffold_12	246447	249213	AT2G26990.1	481579	Tp4g08320	ATCSN2,COP12,CSN2,FUS12	Yes	Yes	No	No
Thhalv10001989m.g	1	1	1	1	1	scaffold_12	2331106	2334368	AT2G27430.1	481642	Tp4g10220		Yes	Yes	No	No
Thhalv10001990m.g	2	3	1.5	1	1	scaffold_12	10798806	10801047	AT2G20680.1	480902	Tp3g33920		Yes	Yes	No	No
Thhalv10001991m.g	14	17	1.21429	0.892708	1	scaffold_12	10837253	10839077	AT2G20830.2	319935	Tp3g34070		Yes	Yes	No	No
Thhalv10001992m.g	5	2	0.4	0.783844	1	scaffold_12	10666757	10669791	AT2G20440.1	900397	Tp3g33660		Yes	Yes	No	No
Thhalv10001995m.g	4	1	0.25	0.753776	1	scaffold_12	10678620	10680245	AT1G27410.1	472944	Tp3g33700		Yes	Yes	No	No
Thhalv10001996m.g	54	67	1.24074	0.729421	1	scaffold_12	10656110	10659143	AT2G20420.1	480870	Tp3g33640		Yes	Yes	No	No
Thhalv10001997m.g	0	1	Inf	1	1	scaffold_12	9584165	9586507	AT2G26180.1	901343	Tp4g06210	IQD6	Yes	Yes	No	No
Thhalv10001999m.g	3	7	2.33333	0.720566	1	scaffold_12	6427162	6430431	AT2G26270.1	320417	Tp4g06550		Yes	Yes	No	No
Thhalv10002000m.g	1	1	1	1	1	scaffold_12	289975	292238	AT2G26560.1	481516	Tp4g07910	PLA IIA,PLA2A,PLP2	Yes	Yes	No	No
Thhalv10002001m.g	2	1	0.5	1	1	scaffold_12	10819719	10821545	AT2G20770.1	480913	Tp3g34020	GCL2	Yes	Yes	No	No
Thhalv10002002m.g	21	25	1.19048	0.871566	1	scaffold_12	10635311	10638530	AT2G20360.1	480863	Tp3g33600		Yes	Yes	No	No
Thhalv10002003m.g	27	31	1.14815	0.888247	1	scaffold_12	1277357	1280936	AT2G25840.2	868544	Tp4g05700	OVA4	Yes	Yes	No	No
Thhalv10002004m.g	16	34	2.125	0.37115	1	scaffold_12	442790	446224	AT2G26930.1	481568	Tp4g08430	ATCDPMEK,CDPMEK,ISPE,PDE277	Yes	Yes	No	No
Thhalv10002005m.g	4	3	0.75	1	1	scaffold_12	10652067	10654568	AT2G20400.1	900392	Tp7g26590		Yes	Yes	No	No
Thhalv10002006m.g	0	2	Inf	0.845765	1	scaffold_12	8088880	8092715	AT2G25840.2	868544	Tp4g05700	OVA4	Yes	Yes	No	No
Thhalv10002007m.g	4	5	1.25	1	1	scaffold_12	10277170	10278817	AT2G19780.1	480491	Tp3g33130		Yes	Yes	No	No
Thhalv10002008m.g	1	7	7	0.480532	1	scaffold_12	5386485	5388329	AT2G26360.1	320428	Tp4g07080		Yes	Yes	No	No
Thhalv10002009m.g	3	0	0	0.700739	1	scaffold_12	10214893	10216186	AT3G18910.1	318596	Tp3g17310	ETP2	Yes	Yes	No	No
Thhalv10002010m.g	5	8	1.6	0.834113	1	scaffold_12	10211226	10212546	AT2G19640.2	343234	Tp3g33010	ASHR2,SDG39	Yes	Yes	No	No
Thhalv10002011m.g	1	0	0	1	1	scaffold_12	364272	365509	AT2G26960.1	868812	Tp4g08390	AtMYB81,MYB81	Yes	Yes	No	No
Thhalv10002012m.g	3	1	0.333333	0.869848	1	scaffold_12	10359368	10362059	AT2G19940.1	874873	Tp3g33250		Yes	Yes	No	No
Thhalv10002013m.g	11	14	1.27273	0.879634	1	scaffold_12	3951397	3955279	AT2G26300.1	481489	Tp4g06680	ATGPA1,GP ALPHA 1,GPA1	Yes	Yes	No	No
Thhalv10002014m.g	3	3	1	1	1	scaffold_12	5225608	5228601	AT2G26350.1	481492	Tp4g07000	ATPEX10,PEX10	Yes	Yes	No	No
Thhalv10002015m.g	14	31	2.21429	0.369036	1	scaffold_12	3207901	3212085	AT2G26830.1	901488	Tp4g08910	emb1187	Yes	Yes	No	No
Thhalv10002016m.g	94	30	0.319149	0.0573729	1	scaffold_12	10847267	10849015	AT2G20860.1	900465	Tp3g34110	LIP1	Yes	Yes	No	No
Thhalv10002017m.g	2	6	3	0.691832	1	scaffold_12	10748929	10750881	AT5G36160.1	493655	Tp3g33850		Yes	Yes	No	No
Thhalv10002018m.g	1	3	3	0.869848	1	scaffold_12	9158478	9160759	AT2G26100.1	901308	Tp4g05980		Yes	Yes	No	No
Thhalv10002020m.g	0	5	Inf	0.471281	1	scaffold_12	10458791	10462289	AT2G20100.1	480460	Tp3g33390		Yes	Yes	No	No
Thhalv10002021m.g	22	14	0.636364	0.6616	1	scaffold_12	10560950	10563801	AT2G20280.1	480442	Tp3g33510		Yes	Yes	No	No
Thhalv10002025m.g	1	0	0	1	1	scaffold_12	10233873	10236631	AT2G19670.1			ATPRMT1A,PRMT1A	Yes	No	Yes	No
Thhalv10002026m.g	4	13	3.25	0.439	1	scaffold_12	10309468	10310878	AT2G19810.1	480488	Tp3g33170		Yes	Yes	No	No
Thhalv10002028m.g	7	12	1.71429	0.725357	1	scaffold_12	8872568	8875649	AT2G26060.1	901303	Tp4g05920	emb1345	Yes	Yes	No	No
Thhalv10002029m.g	3	8	2.66667	0.643809	1	scaffold_12	10206457	10209342	AT2G19620.2	480508	Tp3g32990	NDL3	Yes	Yes	No	No
Thhalv10002030m.g	9	10	1.11111	1	1	scaffold_12	2277190	2278584	AT2G27420.1	481640	Tp4g10200		Yes	Yes	No	No
Thhalv10002032m.g	2	2	1	1	1	scaffold_12	10695618	10697702	AT2G20560.1	480886	Tp3g33770		Yes	Yes	No	No
Thhalv10002033m.g	52	67	1.28846	0.68275	1	scaffold_12	8317361	8320771	AT2G25910.1	481448	Tp4g05810		Yes	Yes	No	No
Thhalv10002034m.g	0	1	Inf	1	1	scaffold_12	10817534	10819491	AT2G20760.1	900444	Tp3g34010		Yes	Yes	No	No
Thhalv10002035m.g	5	9	1.8	0.76026	1	scaffold_12	2098694	2099839	AT2G27310.1	481630	Tp4g10120		Yes	Yes	No	No
Thhalv10002036m.g	6	6	1	1	1	scaffold_12	185306	188766	AT3G58130.1	486264	Tp5g04590		Yes	Yes	No	No
Thhalv10002037m.g	1	1	1	1	1	scaffold_12	9252693	9255573	AT5G19530.1	909990	Tp6g24850	ACL5	Yes	Yes	No	No
Thhalv10002038m.g	25	29	1.16	0.883271	1	scaffold_12	7966390	7968849	AT2G25830.1	320374	Tp4g05660		Yes	Yes	No	No
Thhalv10002040m.g	0	2	Inf	0.845765	1	scaffold_12	2068917	2070703	AT2G27300.1	481629	Tp4g10110	ANAC040,NTL8	Yes	Yes	No	No
Thhalv10002041m.g	1	1	1	1	1	scaffold_12	1504827	1505918	AT5G43690.1	890352	Tp1g12250		Yes	Yes	No	No
Thhalv10002042m.g	1	0	0	1	1	scaffold_12	322966	324333	AT4G30570.1	483004	Tp4g22060		Yes	Yes	No	No
Thhalv10002043m.g	16	21	1.3125	0.806564	1	scaffold_12	10410088	10413384	AT2G20060.1	899862	Tp3g33370		Yes	Yes	No	No
Thhalv10002044m.g	1	8	8	0.411616	1	scaffold_12	2627717	2629771	AT2G26680.1	481533	Tp4g09150		Yes	Yes	No	No
Thhalv10002045m.g	44	51	1.15909	0.838126	1	scaffold_12	8266063	8267343	AT2G25900.1	481444	Tp4g05800	ATCTH,ATTZF1	Yes	Yes	No	No
Thhalv10002046m.g	1	2	2	1	1	scaffold_12	10286075	10288910	AT2G19800.1	899896	Tp3g33150	MIOX2	Yes	Yes	No	No
Thhalv10002047m.g	2	0	0	0.845765	1	scaffold_12	10194776	10196092	AT2G19590.1			ACO1,ATACO1	Yes	No	Yes	No
Thhalv10002049m.g	148	151	1.02027	0.977113	1	scaffold_12	10873849	10876002	AT2G20890.1	900469	Tp3g34160	PSB29,THF1	Yes	Yes	No	No
Thhalv10002051m.g	2	0	0	0.845765	1	scaffold_12	10500071	10501184	AT2G20142.1	874843	Tp5g20860		Yes	Yes	No	No
Thhalv10002052m.g	15	6	0.4	0.493989	1	scaffold_12	1990741	1992868	AT2G27285.1	481627	Tp4g10090		Yes	Yes	No	No
Thhalv10002053m.g	6	1	0.166667	0.559875	1	scaffold_12	10810151	10811870	AT2G20725.1	900441	Tp3g33980		Yes	Yes	No	No
Thhalv10002054m.g	8	23	2.875	0.322449	1	scaffold_12	10783377	10784990	AT2G20670.1	480901	Tp3g33910		Yes	Yes	No	No
Thhalv10002057m.g	1	3	3	0.869848	1	scaffold_12	8168123	8170796	AT2G25880.1	913154	Tp4g05720	AtAUR2,AUR2	Yes	Yes	No	No
Thhalv10002058m.g	5	3	0.6	0.8978	1	scaffold_12	10172850	10174773	AT2G19570.1	480515	Tp3g32950	AT-CDA1,CDA1,DESZ	Yes	Yes	No	No
Thhalv10002059m.g	36	36	1	1	1	scaffold_12	10692083	10694070	AT2G20530.1	480882	Tp3g33760	ATPHB6,PHB6	Yes	Yes	No	No
Thhalv10002060m.g	4	1	0.25	0.753776	1	scaffold_12	10680933	10682976	AT2G20495.1	480877	Tp3g33710		Yes	Yes	No	No
Thhalv10002061m.g	42	31	0.738095	0.684288	1	scaffold_12	2542977	2544634	AT2G26670.1	481532	Tp4g09160	ATHO1,GUN2,HO1,HY1,HY6,TED4	Yes	Yes	No	No
Thhalv10002062m.g	3	0	0	0.700739	1	scaffold_12	10840316	10843233	AT2G20840.1	900460	Tp3g34090		Yes	Yes	No	No
Thhalv10002064m.g	51	45	0.882353	0.865806	1	scaffold_12	10756543	10758596	AT4G28400.1	900426	Tp3g33880		Yes	Yes	No	No
Thhalv10002066m.g	34	28	0.823529	0.82206	1	scaffold_12	1129477	1131927	AT5G35080.1	493583	Tp4g15930		Yes	Yes	No	No
Thhalv10002067m.g	4	2	0.5	0.886073	1	scaffold_12	9400986	9401859	AT5G11890.1	488029	Tp6g31710		Yes	Yes	No	No
Thhalv10002069m.g	0	1	Inf	1	1	scaffold_12	10732377	10733636	AT3G05770.1	352242	Tp7g28650		Yes	Yes	No	No
Thhalv10002070m.g	5	4	0.8	1	1	scaffold_12	607655	609331	AT2G26840.1	320472	Tp4g08630		Yes	Yes	No	No
Thhalv10002073m.g	9	10	1.11111	1	1	scaffold_12	10190211	10193701	AT2G19580.1	899924	Tp3g32960	TET2	Yes	Yes	No	No
Thhalv10002075m.g	87	89	1.02299	0.982577	1	scaffold_12	10475602	10477734	AT2G20120.1	480456	Tp3g33410	COV1	Yes	Yes	No	No
Thhalv10002076m.g	9	10	1.11111	1	1	scaffold_12	1943190	1944981	AT2G27260.1	481623	Tp4g10070		Yes	Yes	No	No
Thhalv10002077m.g	6	2	0.333333	0.691832	1	scaffold_12	1642339	1644848	AT3G58130.1	486264	Tp5g04590		Yes	Yes	No	No
Thhalv10002078m.g	11	8	0.727273	0.861568	1	scaffold_12	10801313	10802925	AT2G20690.1	480903	Tp3g33940		Yes	Yes	No	No
Thhalv10002082m.g	173	221	1.27746	0.591703	1	scaffold_12	10548104	10550130	AT2G20230.1	480447	Tp3g33460		Yes	Yes	No	No
Thhalv10002083m.g	17	4	0.235294	0.282137	1	scaffold_12	751183	753452	AT2G26810.1	481556	Tp4g08660		Yes	Yes	No	No
Thhalv10002085m.g	39	42	1.07692	0.939665	1	scaffold_12	218102	220836	AT2G27020.1	481580	Tp4g08280	PAG1	Yes	Yes	No	No
Thhalv10002087m.g	4	4	1	1	1	scaffold_12	8979521	8980947	AT2G26070.1	481464	Tp4g05950	RTE1	Yes	Yes	No	No
Thhalv10002088m.g	15	5	0.333333	0.423815	1	scaffold_12	10520764	10522276	AT1G65790.1	914539	Tp5g20750	ARK1,RK1	Yes	Yes	No	No
Thhalv10002090m.g	3	4	1.33333	1	1	scaffold_12	1241020	1241929	AT2G27140.1	481601	Tp4g09910		Yes	Yes	No	No
Thhalv10002091m.g	73	60	0.821918	0.746602	1	scaffold_12	5222823	5224265	AT2G26340.1	320426	Tp4g06990		Yes	Yes	No	No
Thhalv10002092m.g	8	8	1	1	1	scaffold_12	335067	337477	AT2G26970.1	481571	Tp4g08380		Yes	Yes	No	No
Thhalv10002093m.g	172	130	0.755814	0.557992	1	scaffold_12	10248061	10250321	AT2G19730.1	480498	Tp3g33060		Yes	Yes	No	No
Thhalv10002095m.g	26	21	0.807692	0.831346	1	scaffold_12	10812068	10813635	AT2G20740.1	480909	Tp3g33990		Yes	Yes	No	No
Thhalv10002096m.g	15	31	2.06667	0.408039	1	scaffold_12	10322527	10324547	AT2G19830.1	343220	Tp3g33190	SNF7.2,VPS32	Yes	Yes	No	No
Thhalv10002097m.g	1	1	1	1	1	scaffold_12	10791535	10792519					Yes	Yes	No	No
Thhalv10002098m.g	19	9	0.473684	0.51194	1	scaffold_12	8656951	8659320	AT2G25950.1	901284	Tp4g05860		Yes	Yes	No	No
Thhalv10002100m.g	91	59	0.648352	0.440877	1	scaffold_12	2062076	2063652	AT2G27290.1	901624	Tp4g10100		Yes	Yes	No	No
Thhalv10002102m.g	15	4	0.266667	0.352615	1	scaffold_12	10643816	10645574	AT2G20390.1	480866	Tp3g33630		Yes	Yes	No	No
Thhalv10002103m.g	25	66	2.64	0.142166	1	scaffold_12	102059	104400	AT2G27030.3	481582	Tp4g08270	ACAM-2,CAM5	Yes	Yes	No	No
Thhalv10002105m.g	22	6	0.272727	0.252262	1	scaffold_12	10558425	10560657	AT2G20270.1	899837	Tp3g33500		Yes	Yes	No	No
Thhalv10002106m.g	28	42	1.5	0.585775	1	scaffold_12	10557543	10559116	AT2G20260.1	899838	Tp3g33490	PSAE-2	Yes	Yes	No	No
Thhalv10002110m.g	64	29	0.453125	0.225911	1	scaffold_12	2231678	2232542	AT2G27385.2	481639	Tp4g10180		Yes	Yes	No	No
Thhalv10002111m.g	3	2	0.666667	1	1	scaffold_12	1057883	1058933	AT2G27180.1	497300	Tp4g09980		Yes	Yes	No	No
Thhalv10002113m.g	2	1	0.5	1	1	scaffold_12	10687623	10688377	AT2G20515.1	480880	Tp3g33740		Yes	Yes	No	No
Thhalv10002114m.g	7	7	1	1	1	scaffold_12	2145887	2148047	AT2G27330.1	901629	Tp4g10130		Yes	Yes	No	No
Thhalv10002115m.g	1	0	0	1	1	scaffold_12	8966661	8967230					Yes	Yes	No	No
Thhalv10002117m.g	8	15	1.875	0.630544	1	scaffold_12	10284075	10285574	AT2G19790.1	480490	Tp3g33140		Yes	Yes	No	No
Thhalv10002119m.g	32	0	0	0.00293808	0.922041	scaffold_12	1038061	1039316	AT1G24148.1	889963	Tp4g04000		Yes	Yes	No	No
Thhalv10002120m.g	111	89	0.801802	0.676823	1	scaffold_12	10831513	10832721	AT2G20820.1	900455	Tp3g34050		Yes	Yes	No	No
Thhalv10002122m.g	7	8	1.14286	1	1	scaffold_12	10236819	10238488	AT2G19680.1	480503	Tp7g27350		Yes	Yes	No	No
Thhalv10002124m.g	492	560	1.13821	0.752473	1	scaffold_12	10690331	10691765	AT2G06520.1	480223	Tp3g24720	PSBX	Yes	Yes	No	No
Thhalv10002126m.g	152	142	0.934211	0.895829	1	scaffold_12	4070479	4071831	AT4G00810.1	490484	Tp6g01310		Yes	Yes	No	No
Thhalv10002128m.g	4	1	0.25	0.753776	1	scaffold_12	10850840	10851319	AT2G20875.1	900467	Tp3g34130	EPF1	Yes	Yes	No	No
Thhalv10002135m.g	46	46	1	1	1	scaffold_12	10741091	10742869	AT2G20585.3	313543	Tp3g33830	NFD6	Yes	Yes	No	No
Thhalv10002139m.g	0	1	Inf	1	1	scaffold_12	9061445	9061889					Yes	Yes	No	No
Thhalv10002140m.g	2	4	2	0.886073	1	scaffold_12	10724212	10724837	AT2G20562.1				Yes	Yes	No	No
Thhalv10002142m.g	12	13	1.08333	1	1	scaffold_12	10676387	10677339	AT2G20480.1	875347	Tp3g33680		Yes	Yes	No	No
Thhalv10002143m.g	1	0	0	1	1	scaffold_12	10655175	10655418	AT3G63052.1				Yes	No	Yes	No
Thhalv10002144m.g	175	159	0.908571	0.844357	1	scaffold_12	10252908	10254150	AT4G29390.1	857682	Tp7g27260		Yes	Yes	No	No
Thhalv10002146m.g	94	75	0.797872	0.684434	1	scaffold_12	10677542	10678584	AT2G20490.2	480876	Tp3g33690	EDA27,NOP10	Yes	Yes	No	No
Thhalv10002148m.g	1	0	0	1	1	scaffold_12	1863303	1863813	AT2G27228.1			CPuORF6	Yes	Yes	No	No
Thhalv10002172m.g	0	1	Inf	1	1	scaffold_12	1271764	1272147	AT2G27130.1	481600	Tp4g09870		Yes	Yes	No	No
Thhalv10002188m.g	1	1	1	1	1	scaffold_12	7970579	7971461					Yes	Yes	No	No
Thhalv10002192m.g	0	4	Inf	0.575736	1	scaffold_12	10766985	10769950	AT2G20650.1	480900	Tp3g33900		Yes	Yes	No	No
Thhalv10002200m.g	13	30	2.30769	0.354892	1	scaffold_12	7138193	7142577	AT2G26210.1	901360	Tp4g06310		Yes	Yes	No	No
Thhalv10002210m.g	1	0	0	1	1	scaffold_12	3778204	3782160	AT2G26290.1	481488	Tp4g06740	ARSK1	Yes	Yes	No	No
Thhalv10002217m.g	0	2	Inf	0.845765	1	scaffold_12	8124699	8125329	AT1G14800.1	331717	Tp1g26380		Yes	Yes	No	No
Thhalv10002219m.g	0	1	Inf	1	1	scaffold_12	1946493	1947723	AT2G27270.1				Yes	No	Yes	No
Thhalv10002225m.g	4	0	0	0.575736	1	scaffold_12	8281824	8283339	AT5G33406.1				Yes	Yes	No	No
Thhalv10002247m.g	2	2	1	1	1	scaffold_12	1798998	1801720	AT2G27220.1	868909	Tp4g10020	BLH5	Yes	Yes	No	No
Thhalv10002256m.g	2	3	1.5	1	1	scaffold_12	10794390	10794776	AT2G13980.1	901248	Tp4g02030		Yes	Yes	No	No
Thhalv10002261m.g	1	0	0	1	1	scaffold_12	10682932	10683279	AT2G20500.1	900407	Tp3g33720		Yes	Yes	No	No
Thhalv10002296m.g	10	9	0.9	1	1	scaffold_12	10333243	10335057	AT2G19870.1	480484	Tp3g33210		Yes	Yes	No	No
Thhalv10002298m.g	1	1	1	1	1	scaffold_12	1898802	1900733	AT2G02010.1	484123	Tp2g13430	GAD4	Yes	Yes	No	No
Thhalv10002308m.g	68	58	0.852941	0.801217	1	scaffold_12	10250723	10251723	AT2G19740.1	899904	Tp3g33070		Yes	Yes	No	No
Thhalv10002332m.g	26	25	0.961538	1	1	scaffold_12	1418413	1418913	AT2G11890.1	899523	Tp_un0284_001		Yes	Yes	No	No
Thhalv10002333m.g	0	1	Inf	1	1	scaffold_12	9526143	9527867	AT2G26150.1	481471	Tp4g06150	ATHSFA2,HSFA2	Yes	Yes	No	No
Thhalv10002334m.g	8	12	1.5	0.798263	1	scaffold_12	2121830	2122543	AT5G27850.1				Yes	Yes	No	No
Thhalv10002336m.g	17	8	0.470588	0.535966	1	scaffold_12	9098284	9099392	AT2G26110.1	481467	Tp4g05990		Yes	Yes	No	No
Thhalv10002337m.g	6	4	0.666667	0.906753	1	scaffold_30	167677	171432	AT5G32470.1	915614	Tp7g07700		Yes	Yes	No	No
Thhalv10002339m.g	6	6	1	1	1	scaffold_31	66304	81761	AT5G51200.1	495190	Tp4g09050		Yes	Yes	No	No
Thhalv10002341m.g	3	17	5.66667	0.219235	1	scaffold_31	211677	213821	AT2G26600.1	481526	Tp4g09380		Yes	Yes	No	No
Thhalv10002351m.g	0	1	Inf	1	1	scaffold_32	47315	50701	AT3G59120.1				Yes	No	Yes	No
Thhalv10002365m.g	1	0	0	1	1	scaffold_35	23605	26282	AT2G23200.1	481192	Tp2g23300		Yes	Yes	No	No
Thhalv10002367m.g	0	2	Inf	0.845765	1	scaffold_35	18621	22053	AT3G11080.1	477857	Tp7g03130	AtRLP35,RLP35	Yes	Yes	No	No
Thhalv10002368m.g	1	2	2	1	1	scaffold_4	5259104	5269707	AT3G24870.1	480005	Tp_un0027_008		Yes	Yes	No	No
Thhalv10002369m.g	17	18	1.05882	1	1	scaffold_4	12977173	12988521	AT3G43300.1	865574	Tp5g17840	ATMIN7,BEN1	Yes	Yes	No	No
Thhalv10002370m.g	0	2	Inf	0.845765	1	scaffold_4	7949107	7956915	AT1G35530.2	473682	Tp1g30300		Yes	Yes	No	No
Thhalv10002373m.g	3	0	0	0.700739	1	scaffold_4	9498619	9502903	AT3G45830.1	484963	Tp5g15700		Yes	Yes	No	No
Thhalv10002374m.g	3	7	2.33333	0.720566	1	scaffold_4	13486966	13493023	AT3G43610.1	484805	Tp5g17550		Yes	Yes	No	No
Thhalv10002375m.g	5	9	1.8	0.76026	1	scaffold_4	6064285	6067942	AT3G24340.1	342596	Tp3g22150	chr40	Yes	Yes	No	No
Thhalv10002376m.g	2	0	0	0.845765	1	scaffold_4	7107430	7114069	AT3G24320.1	479946	Tp3g22130	ATMSH1,CHM,CHM1,MSH1	Yes	Yes	No	No
Thhalv10002377m.g	22	20	0.909091	0.954713	1	scaffold_4	1650582	1659728	AT2G06210.1	480219	Tp3g24670	ELF8,VIP6	Yes	Yes	No	No
Thhalv10002382m.g	1	1	1	1	1	scaffold_4	4492791	4497844	AT2G04235.1	480072	Tp3g23130		Yes	Yes	No	No
Thhalv10002383m.g	5	3	0.6	0.8978	1	scaffold_4	4641724	4645588	AT3G25500.1	874222	Tp3g23010	AFH1,AHF1,ATFH1,FH1	Yes	Yes	No	No
Thhalv10002384m.g	7	13	1.85714	0.667349	1	scaffold_4	9475597	9481491	AT3G45850.1	484964	Tp5g15680		Yes	Yes	No	No
Thhalv10002385m.g	3	4	1.33333	1	1	scaffold_4	4448961	4456513	AT2G04270.5	480077	Tp3g23150	RNEE/G	Yes	Yes	No	No
Thhalv10002386m.g	29	41	1.41379	0.64544	1	scaffold_4	9744246	9749865	AT3G45780.1	484960	Tp5g15740	JK224,NPH1,PHOT1,RPT1	Yes	Yes	No	No
Thhalv10002387m.g	34	47	1.38235	0.648155	1	scaffold_4	2675675	2680921	AT2G05710.1	480186	Tp3g24150	ACO3	Yes	Yes	No	No
Thhalv10002388m.g	3	2	0.666667	1	1	scaffold_4	11147368	11150489	AT3G47570.1	865745	Tp2g09620		Yes	Yes	No	No
Thhalv10002392m.g	5	2	0.4	0.783844	1	scaffold_4	12571067	12576306	AT3G43210.1	323079	Tp5g18550	ATNACK2,NACK2,TES	Yes	Yes	No	No
Thhalv10002393m.g	2	8	4	0.535359	1	scaffold_4	3354061	3358918	AT2G05170.1	480131	Tp_un0142_001	ATVPS11,VPS11	Yes	Yes	No	No
Thhalv10002394m.g	11	6	0.545455	0.709967	1	scaffold_4	7712004	7715225	AT3G23750.1	479890	Tp3g21460		Yes	Yes	No	No
Thhalv10002397m.g	7	7	1	1	1	scaffold_4	10234448	10240282	AT5G60410.3	865811	Tp5g16000	ATSIZ1,SIZ1	Yes	Yes	No	No
Thhalv10002400m.g	6	5	0.833333	1	1	scaffold_4	7570401	7575374	AT3G24190.1	479910	Tp_un0242_001		Yes	Yes	No	No
Thhalv10002401m.g	9	6	0.666667	0.844791	1	scaffold_4	8747104	8750414	AT3G46290.1	905825	Tp5g15370	HERK1	Yes	Yes	No	No
Thhalv10002403m.g	0	2	Inf	0.845765	1	scaffold_4	8008998	8012318	AT3G46740.1	905878	Tp5g14980	MAR1,TOC75-III	Yes	Yes	No	No
Thhalv10002404m.g	8	13	1.625	0.738737	1	scaffold_4	8928580	8934049	AT3G46220.1	323273	Tp5g15410		Yes	Yes	No	No
Thhalv10002405m.g	20	16	0.8	0.852197	1	scaffold_4	10443048	10449832	AT3G45190.1	347608	Tp5g16130		Yes	Yes	No	No
Thhalv10002406m.g	0	2	Inf	0.845765	1	scaffold_4	4287476	4290595	AT2G06040.1	319345	Tp3g24620		Yes	Yes	No	No
Thhalv10002407m.g	0	1	Inf	1	1	scaffold_4	3735726	3738656	AT1G08070.1	470863	Tp3g23550	OTP82	Yes	Yes	No	No
Thhalv10002408m.g	4	2	0.5	0.886073	1	scaffold_4	4545151	4550966	AT2G04160.1	899224	Tp3g23100	AIR3	Yes	Yes	No	No
Thhalv10002409m.g	30	13	0.433333	0.354892	1	scaffold_4	4215495	4219440	AT2G04350.1	874262	Tp3g23190	LACS8	Yes	Yes	No	No
Thhalv10002410m.g	25	28	1.12	0.921167	1	scaffold_4	2075720	2078710	AT2G05920.1	874404	Tp3g24330		Yes	Yes	No	No
Thhalv10002412m.g	10	20	2	0.528763	1	scaffold_4	187820	193995	AT2G07050.1	480231	Tp3g25300	CAS1	Yes	Yes	No	No
Thhalv10002415m.g	6	3	0.5	0.80501	1	scaffold_4	12356001	12361154	AT3G43240.1	484793	Tp5g18450		Yes	Yes	No	No
Thhalv10002416m.g	4	3	0.75	1	1	scaffold_4	10650786	10655093	AT3G45090.1	323187	Tp5g16180		Yes	Yes	No	No
Thhalv10002419m.g	4	2	0.5	0.886073	1	scaffold_4	7697814	7703592	AT3G23790.1	898924	Tp3g21490	AAE16	Yes	Yes	No	No
Thhalv10002420m.g	3	6	2	0.80501	1	scaffold_4	7342690	7348130	AT3G23980.1	898989	Tp3g21980	BLI,KOS1	Yes	Yes	No	No
Thhalv10002422m.g	0	2	Inf	0.845765	1	scaffold_4	7482749	7486610	AT4G14390.1	915434	Tp6g03520		Yes	Yes	No	No
Thhalv10002423m.g	1	0	0	1	1	scaffold_4	3834450	3836522	AT2G04860.1	899293	Tp3g23460		Yes	Yes	No	No
Thhalv10002424m.g	2	4	2	0.886073	1	scaffold_4	7474152	7477858	AT3G24090.1	479923	Tp3g21850		Yes	Yes	No	No
Thhalv10002425m.g	1	1	1	1	1	scaffold_4	5611060	5613867	AT3G24630.1	342635	Tp3g22410		Yes	Yes	No	No
Thhalv10002426m.g	6	6	1	1	1	scaffold_4	3301517	3304793	AT2G05250.1	899330	Tp3g23750		Yes	Yes	No	No
Thhalv10002427m.g	1	1	1	1	1	scaffold_4	10209437	10211476	AT3G45330.1	905690	Tp5g15970		Yes	Yes	No	No
Thhalv10002428m.g	3	3	1	1	1	scaffold_4	5563805	5566062	AT3G24660.1	342637	Tp3g22430	TMKL1	Yes	Yes	No	No
Thhalv10002429m.g	3	7	2.33333	0.720566	1	scaffold_4	3759925	3763095	AT2G04865.1		Tp3g23470		Yes	Yes	No	No
Thhalv10002430m.g	10	6	0.6	0.774962	1	scaffold_4	8150792	8154015	AT3G46510.1	905845	Tp5g15170	ATPUB13,PUB13	Yes	Yes	No	No
Thhalv10002431m.g	1	2	2	1	1	scaffold_4	5718921	5722246	AT3G24560.2	479968	Tp3g22350	RSY3	Yes	Yes	No	No
Thhalv10002433m.g	8	6	0.75	0.919701	1	scaffold_4	7824448	7826427	AT3G46790.1	905886	Tp5g14920	CRR2	Yes	Yes	No	No
Thhalv10002434m.g	2	3	1.5	1	1	scaffold_4	5760549	5763922	AT3G24550.1	479967	Tp3g22330	ATPERK1,PERK1	Yes	Yes	No	No
Thhalv10002435m.g	9	15	1.66667	0.696612	1	scaffold_4	16096287	16099708	AT3G42170.1	323059	Tp5g23480		Yes	Yes	No	No
Thhalv10002437m.g	1	2	2	1	1	scaffold_4	11086462	11089884	AT3G44820.1	484882	Tp5g16380		Yes	Yes	No	No
Thhalv10002438m.g	26	38	1.46154	0.625883	1	scaffold_4	3838219	3841771	AT2G04842.1	319286	Tp3g23420	EMB2761	Yes	Yes	No	No
Thhalv10002440m.g	11	9	0.818182	0.932397	1	scaffold_4	11704866	11709308	AT3G44600.1	484871	Tp5g16610	CYP71	Yes	Yes	No	No
Thhalv10002441m.g	3	5	1.66667	0.8978	1	scaffold_4	7757934	7759799	AT3G22470.1	479765	Tp3g20240		Yes	Yes	No	No
Thhalv10002442m.g	4	6	1.5	0.906753	1	scaffold_4	4552479	4554640	AT1G53350.1	494924	Tp2g05350		Yes	Yes	No	No
Thhalv10002445m.g	2	5	2.5	0.783844	1	scaffold_4	6030062	6032602	AT3G24440.1	479953	Tp3g22200	VIL1,VRN5	Yes	Yes	No	No
Thhalv10002446m.g	2	2	1	1	1	scaffold_4	9465265	9467741	AT3G45890.1	905765	Tp5g15650	RUS1	Yes	Yes	No	No
Thhalv10002448m.g	4	4	1	1	1	scaffold_4	7718657	7721519	AT3G23740.1	479889	Tp3g21450		Yes	Yes	No	No
Thhalv10002449m.g	5	1	0.2	0.650669	1	scaffold_4	4782936	4785365	AT3G25430.1	874185	Tp3g22970		Yes	Yes	No	No
Thhalv10002451m.g	15	11	0.733333	0.823661	1	scaffold_4	7243529	7247202	AT3G23940.1	898995	Tp3g22010		Yes	Yes	No	No
Thhalv10002453m.g	2	2	1	1	1	scaffold_4	5736152	5739477	AT3G13640.1	897608	Tp3g11840	ATRLI1,RLI1	Yes	Yes	No	No
Thhalv10002455m.g	2	4	2	0.886073	1	scaffold_4	8077071	8079101	AT3G46600.1	905858	Tp5g15090		Yes	Yes	No	No
Thhalv10002456m.g	4	4	1	1	1	scaffold_4	5411645	5414290	AT3G07050.1	478024	Tp3g05990		Yes	Yes	No	No
Thhalv10002457m.g	2	0	0	0.845765	1	scaffold_4	4667687	4673358	AT2G46440.1	315184	Tp4g05740	ATCNGC11,CNGC11	Yes	Yes	No	No
Thhalv10002460m.g	12	35	2.91667	0.217886	1	scaffold_4	7236949	7239957	AT3G23920.1	479940	Tp3g22040	BAM1,BMY7,TR-BAMY	Yes	Yes	No	No
Thhalv10002461m.g	1	12	12	0.218926	1	scaffold_4	10709161	10712376	AT3G45040.1	484897	Tp5g16230		Yes	Yes	No	No
Thhalv10002462m.g	2	1	0.5	1	1	scaffold_4	3949897	3952863	AT2G04740.1	480104	Tp3g23370		Yes	Yes	No	No
Thhalv10002464m.g	0	4	Inf	0.575736	1	scaffold_4	9815601	9817632	AT3G45650.1	323231	Tp5g15840	NAXT1	Yes	Yes	No	No
Thhalv10002465m.g	27	43	1.59259	0.5284	1	scaffold_4	5094365	5096572	AT3G25140.1	497166	Tp3g22730	GAUT8,QUA1	Yes	Yes	No	No
Thhalv10002466m.g	3	3	1	1	1	scaffold_4	9789041	9791186	AT3G45680.1	484951	Tp5g15810		Yes	Yes	No	No
Thhalv10002467m.g	25	30	1.2	0.846425	1	scaffold_4	7116914	7120497	AT1G48520.1		Tp3g22110	GATB	Yes	Yes	No	No
Thhalv10002468m.g	18	18	1	1	1	scaffold_4	4944521	4948331	AT3G25230.1	480033	Tp3g22860	ATFKBP62,FKBP62,ROF1	Yes	Yes	No	No
Thhalv10002470m.g	719	632	0.878999	0.749061	1	scaffold_4	5621222	5624194	AT5G26000.1	489446	Tp2g07490	BGLU38,TGG1	Yes	Yes	No	No
Thhalv10002472m.g	15	23	1.53333	0.671456	1	scaffold_4	8100880	8104452	AT3G46590.2	485029	Tp5g15110	ATTRP2,TRFL1,TRP2	Yes	Yes	No	No
Thhalv10002473m.g	20	16	0.8	0.852197	1	scaffold_4	10776841	10780314	AT3G45010.1	484895	Tp5g16250	scpl48	Yes	Yes	No	No
Thhalv10002475m.g	20	16	0.8	0.852197	1	scaffold_4	10979874	10982409	AT3G44880.1	905628	Tp5g16340	ACD1,LLS1,PAO	Yes	Yes	No	No
Thhalv10002477m.g	0	1	Inf	1	1	scaffold_4	1928652	1930914	AT2G06000.1	899394	Tp3g24500		Yes	Yes	No	No
Thhalv10002478m.g	40	51	1.275	0.725468	1	scaffold_4	403130	408158	AT5G35360.1	493601	Tp1g08840	CAC2	Yes	Yes	No	No
Thhalv10002482m.g	7	1	0.142857	0.480532	1	scaffold_4	12284768	12288194	AT3G43270.1	905425	Tp5g17880		Yes	Yes	No	No
Thhalv10002483m.g	62	69	1.1129	0.87043	1	scaffold_4	1944161	1947843	AT3G24430.1	479952	Tp3g24440	HCF101	Yes	Yes	No	No
Thhalv10002484m.g	123	101	0.821138	0.703054	1	scaffold_4	7889127	7891603	AT3G46780.1	485048	Tp5g14930	PTAC16	Yes	Yes	No	No
Thhalv10002485m.g	0	2	Inf	0.845765	1	scaffold_4	2601767	2605098	AT2G05760.1	480192	Tp3g24230		Yes	Yes	No	No
Thhalv10002486m.g	29	40	1.37931	0.673179	1	scaffold_4	14893541	14896834	AT1G64860.1	893809	Tp5g19000	RPOD1,SIG1,SIG2,SIGA,SIGB	Yes	Yes	No	No
Thhalv10002489m.g	1	3	3	0.869848	1	scaffold_4	5063799	5065671	AT3G25180.1	319209	Tp3g22780	CYP82G1	Yes	Yes	No	No
Thhalv10002490m.g	8	11	1.375	0.861568	1	scaffold_4	15231154	15234781	AT1G64880.1	475487	Tp5g19120		Yes	Yes	No	No
Thhalv10002491m.g	13	8	0.615385	0.738737	1	scaffold_4	15487562	15489267	AT1G64940.1	475495	Tp5g19200	CYP89A6	Yes	Yes	No	No
Thhalv10002492m.g	21	31	1.47619	0.650292	1	scaffold_4	5953264	5958618	AT3G24503.1	479960	Tp3g22290	ALDH1A,ALDH2C4,REF1	Yes	Yes	No	No
Thhalv10002493m.g	2	5	2.5	0.783844	1	scaffold_4	5223792	5226635	AT4G22100.1	326101	Tp7g20240	BGLU3	Yes	Yes	No	No
Thhalv10002494m.g	4	5	1.25	1	1	scaffold_4	7195092	7196801	AT3G24300.1	479942	Tp3g22060	AMT1;3,ATAMT1;3	Yes	Yes	No	No
Thhalv10002497m.g	7	12	1.71429	0.725357	1	scaffold_4	11803638	11807794	AT4G33790.1	857193	Tp7g31530	CER4,FAR3,G7	Yes	Yes	No	No
Thhalv10002498m.g	4	1	0.25	0.753776	1	scaffold_4	13227054	13230568	AT3G42950.1	905397	Tp3g03930		Yes	Yes	No	No
Thhalv10002499m.g	1	0	0	1	1	scaffold_4	11733072	11737091	AT3G44540.1	484866	Tp5g16650	FAR4	Yes	Yes	No	No
Thhalv10002500m.g	11	11	1	1	1	scaffold_4	5086534	5089530	AT3G25150.2	920438	Tp3g22740		Yes	Yes	No	No
Thhalv10002501m.g	0	1	Inf	1	1	scaffold_4	5198330	5201018	AT4G22100.1	326101	Tp7g20240	BGLU3	Yes	Yes	No	No
Thhalv10002504m.g	5	6	1.2	1	1	scaffold_4	5639060	5642516	AT2G41020.1	483169	Tp4g23340		Yes	Yes	No	No
Thhalv10002505m.g	24	19	0.791667	0.822392	1	scaffold_4	7686597	7689075	AT3G23810.1	479893	Tp3g21520	ATSAHH2,SAHH2	Yes	Yes	No	No
Thhalv10002506m.g	8	10	1.25	0.928771	1	scaffold_4	5805143	5807650	AT3G24530.1	342616	Tp3g22320		Yes	Yes	No	No
Thhalv10002507m.g	11	13	1.18182	0.938408	1	scaffold_4	8228352	8231628	AT3G46450.1	865944	Tp5g15230		Yes	Yes	No	No
Thhalv10002508m.g	30	36	1.2	0.828837	1	scaffold_4	9836786	9839233	AT3G45620.1	905725	Tp5g15870		Yes	Yes	No	No
Thhalv10002509m.g	11	18	1.63636	0.672182	1	scaffold_4	12360736	12363137	AT3G43230.1	484792	Tp5g18460		Yes	Yes	No	No
Thhalv10002511m.g	8	6	0.75	0.919701	1	scaffold_4	7446797	7450385	AT3G24040.1	479931	Tp3g21920		Yes	Yes	No	No
Thhalv10002512m.g	1	6	6	0.559875	1	scaffold_4	4617048	4618931	AT2G04040.1	319239	Tp3g23060	ATDTX1,TX1	Yes	Yes	No	No
Thhalv10002514m.g	3	2	0.666667	1	1	scaffold_4	10214033	10215776	AT3G45400.1	484930	Tp5g15960		Yes	Yes	No	No
Thhalv10002515m.g	39	39	1	1	1	scaffold_4	2361432	2363547	AT2G05790.1	480193	Tp3g24260		Yes	Yes	No	No
Thhalv10002517m.g	22	25	1.13636	0.915296	1	scaffold_4	3754720	3758506	AT2G04880.2	874313	Tp3g23480	ATWRKY1,WRKY1,ZAP1	Yes	Yes	No	No
Thhalv10002518m.g	2	2	1	1	1	scaffold_4	11233931	11235581	AT5G22660.2	489122	Tp5g16420		Yes	Yes	No	No
Thhalv10002519m.g	0	1	Inf	1	1	scaffold_4	9578877	9580933	AT5G60050.1	358221	Tp6g21710		Yes	Yes	No	No
Thhalv10002520m.g	0	1	Inf	1	1	scaffold_4	1972415	1974360	AT2G05940.1	899389	Tp3g24380		Yes	Yes	No	No
Thhalv10002521m.g	79	66	0.835443	0.761634	1	scaffold_4	7669235	7671329	AT3G23820.1	898926	Tp3g21540	GAE6	Yes	Yes	No	No
Thhalv10002522m.g	10	5	0.5	0.691963	1	scaffold_4	7574663	7577859	AT3G24200.2	898948	Tp3g21750		Yes	Yes	No	No
Thhalv10002523m.g	1	4	4	0.753776	1	scaffold_4	4170336	4173540	AT2G04540.1	480093	Tp3g23320		Yes	Yes	No	No
Thhalv10002525m.g	3	5	1.66667	0.8978	1	scaffold_4	4079033	4081376	AT2G04560.1	480096	Tp3g23350		Yes	Yes	No	No
Thhalv10002526m.g	1	4	4	0.753776	1	scaffold_4	10328886	10330624	AT3G45260.1	905682	Tp5g16040		Yes	Yes	No	No
Thhalv10002527m.g	10	5	0.5	0.691963	1	scaffold_4	11692221	11697097	AT3G44610.1	323150	Tp5g16590		Yes	Yes	No	No
Thhalv10002529m.g	6	6	1	1	1	scaffold_4	4282543	4284888	AT2G04305.1	342773	Tp6g01600		Yes	Yes	No	No
Thhalv10002530m.g	10	34	3.4	0.174298	1	scaffold_4	10240650	10243888	AT3G45300.1	905686	Tp5g16010	ATIVD,IVD,IVDH	Yes	Yes	No	No
Thhalv10002531m.g	2	1	0.5	1	1	scaffold_4	10285241	10291531	AT3G45290.1	865809	Tp5g16020	ATMLO3,MLO3	Yes	Yes	No	No
Thhalv10002532m.g	0	1	Inf	1	1	scaffold_4	10642580	10644754	AT3G45100.1	323188	Tp6g40060	SETH2	Yes	Yes	No	No
Thhalv10002533m.g	4	9	2.25	0.670421	1	scaffold_4	5293528	5294927	AT1G30790.1	357572	Tp5g12630		Yes	Yes	No	No
Thhalv10002534m.g	6	8	1.33333	0.919701	1	scaffold_4	7597792	7599843	AT1G64810.2	475482	Tp3g21710	APO1	Yes	Yes	No	No
Thhalv10002535m.g	6	18	3	0.372173	1	scaffold_4	6057147	6060649	AT3G24360.2	899016	Tp3g22170		Yes	Yes	No	No
Thhalv10002536m.g	1	3	3	0.869848	1	scaffold_4	7656891	7658958	AT3G23840.1	479896	Tp3g21560		Yes	Yes	No	No
Thhalv10002537m.g	3	3	1	1	1	scaffold_4	4796849	4799458	AT3G25410.1	480040	Tp3g22950		Yes	Yes	No	No
Thhalv10002538m.g	2	2	1	1	1	scaffold_4	3150370	3152418	AT2G05320.1	480143	Tp3g23770		Yes	Yes	No	No
Thhalv10002540m.g	8	3	0.375	0.643809	1	scaffold_4	11597413	11600709	AT3G44680.1	347545	Tp5g16560	HDA09,HDA9	Yes	Yes	No	No
Thhalv10002541m.g	2	2	1	1	1	scaffold_4	3753415	3755432	AT2G04890.1	899299	Tp3g23490	SCL21	Yes	Yes	No	No
Thhalv10002542m.g	4	2	0.5	0.886073	1	scaffold_4	9393594	9395539	AT2G39570.1	323253	Tp5g15630		Yes	Yes	No	No
Thhalv10002543m.g	4	5	1.25	1	1	scaffold_4	8138361	8139845	AT3G46550.1	905848	Tp5g15140	SOS5	Yes	Yes	No	No
Thhalv10002544m.g	0	1	Inf	1	1	scaffold_4	4883866	4885303	AT3G25250.1	319217	Tp3g22900	AGC2,AGC2-1,OXI1	Yes	Yes	No	No
Thhalv10002546m.g	1	8	8	0.411616	1	scaffold_4	10758123	10759851	AT3G59250.1	867368	Tp4g10190		Yes	Yes	No	No
Thhalv10002549m.g	2	2	1	1	1	scaffold_4	10404878	10408431	AT3G45240.3	905675	Tp5g16060	ATSNAK2,GRIK1	Yes	Yes	No	No
Thhalv10002553m.g	98	87	0.887755	0.833374	1	scaffold_4	7770696	7773113	AT3G23700.1	479886	Tp3g21410		Yes	Yes	No	No
Thhalv10002554m.g	7	7	1	1	1	scaffold_4	3830201	3831795	AT2G04850.1	480117	Tp3g23440		Yes	Yes	No	No
Thhalv10002555m.g	0	1	Inf	1	1	scaffold_4	8834212	8836371	AT3G46280.1	865933	Tp1g23310		Yes	Yes	No	No
Thhalv10002556m.g	24	10	0.416667	0.389391	1	scaffold_4	9463326	9465165	AT3G45900.1	484970	Tp5g15640		Yes	Yes	No	No
Thhalv10002557m.g	19	16	0.842105	0.899661	1	scaffold_4	4210035	4212684	AT2G04400.1	480086	Tp3g23210		Yes	Yes	No	No
Thhalv10002558m.g	5	6	1.2	1	1	scaffold_4	7531707	7534220	AT3G24140.1	898955	Tp3g21790	FMA	Yes	Yes	No	No
Thhalv10002559m.g	5	6	1.2	1	1	scaffold_4	3731798	3735912	AT2G04940.1	874332	Tp3g23560		Yes	Yes	No	No
Thhalv10002560m.g	1	0	0	1	1	scaffold_4	4808162	4809770	AT3G25290.1	874181	Tp3g22920		Yes	Yes	No	No
Thhalv10002561m.g	67	66	0.985075	1	1	scaffold_4	1931254	1934420	AT2G05990.1	899393	Tp3g24490	ENR1,MOD1	Yes	Yes	No	No
Thhalv10002563m.g	15	13	0.866667	0.943224	1	scaffold_4	1482332	1485487	AT2G06050.1	480216	Tp3g24630	DDE1,OPR3	Yes	Yes	No	No
Thhalv10002564m.g	8	4	0.5	0.742563	1	scaffold_4	5004776	5006041	AT3G25210.1	899142	Tp3g22830		Yes	Yes	No	No
Thhalv10002566m.g	0	2	Inf	0.845765	1	scaffold_4	8070522	8071974	AT3G46620.1	485035	Tp5g15060		Yes	Yes	No	No
Thhalv10002568m.g	3	1	0.333333	0.869848	1	scaffold_4	4879197	4882730	AT1G05440.1	887729	Tp1g04310		Yes	Yes	No	No
Thhalv10002569m.g	6	3	0.5	0.80501	1	scaffold_4	5426437	5428357	AT3G24800.1	479998	Tp_un0027_002	PRT1	Yes	Yes	No	No
Thhalv10002570m.g	9	5	0.555556	0.76026	1	scaffold_4	4555662	4558130	AT5G48300.1	899218	Tp3g23080	ADG1,APS1	Yes	Yes	No	No
Thhalv10002571m.g	7	9	1.28571	0.924592	1	scaffold_4	5518858	5520970	AT3G24760.1	479995	Tp3g22500		Yes	Yes	No	No
Thhalv10002573m.g	45	29	0.644444	0.543411	1	scaffold_4	9770855	9773295	AT3G45770.1	484959	Tp_un0096_002		Yes	Yes	No	No
Thhalv10002574m.g	3	2	0.666667	1	1	scaffold_4	8757711	8759261	AT5G49000.2	912422	Tp7g36330		Yes	Yes	No	No
Thhalv10002575m.g	8	15	1.875	0.630544	1	scaffold_4	13332572	13336484	AT3G43540.1	484802	Tp5g17620		Yes	Yes	No	No
Thhalv10002577m.g	11	15	1.36364	0.823661	1	scaffold_4	9778728	9781633	AT3G45740.1		Tp5g15770		Yes	Yes	No	No
Thhalv10002579m.g	42	42	1	1	1	scaffold_4	2211553	2214856	AT2G05830.1	480197	Tp3g24270		Yes	Yes	No	No
Thhalv10002580m.g	6	19	3.16667	0.33806	1	scaffold_4	7647202	7648602	AT3G23880.1	479898	Tp3g21600		Yes	Yes	No	No
Thhalv10002581m.g	1	3	3	0.869848	1	scaffold_4	4136357	4137945	AT4G23580.1	894748	Tp1g37820		Yes	Yes	No	No
Thhalv10002582m.g	25	11	0.44	0.406273	1	scaffold_4	9818183	9820077	AT3G45640.1	484948	Tp5g15850	ATMAPK3,ATMPK3,MPK3	Yes	Yes	No	No
Thhalv10002583m.g	3	0	0	0.700739	1	scaffold_4	2636246	2638769	AT2G05755.1	480191	Tp3g24210		Yes	Yes	No	No
Thhalv10002584m.g	0	2	Inf	0.845765	1	scaffold_4	5414456	5415682	AT4G39550.1	490734	Tp7g36330		Yes	Yes	No	No
Thhalv10002585m.g	62	39	0.629032	0.468083	1	scaffold_4	7556070	7559165	AT3G24160.1	898953	Tp3g21770	PMP	Yes	Yes	No	No
Thhalv10002586m.g	12	14	1.16667	0.940939	1	scaffold_4	7773695	7776201	AT3G23690.1	873923	Tp3g21400		Yes	Yes	No	No
Thhalv10002587m.g	4	4	1	1	1	scaffold_4	5175547	5178040	AT3G25110.1	480016	Tp3g22700	AtFaTA,FaTA	Yes	Yes	No	No
Thhalv10002588m.g	46	65	1.41304	0.57998	1	scaffold_4	10224090	10226374	AT3G45310.1	496172	Tp6g21960		Yes	Yes	No	No
Thhalv10002589m.g	6	5	0.833333	1	1	scaffold_4	7469556	7471926	AT3G24070.1	884742	Tp3g21870		Yes	Yes	No	No
Thhalv10002590m.g	8	6	0.75	0.919701	1	scaffold_4	4173267	4175424	AT2G04530.1	480092	Tp3g23310	CPZ,TRZ2	Yes	Yes	No	No
Thhalv10002592m.g	3	4	1.33333	1	1	scaffold_4	4071919	4073901	AT2G04570.1	899264	Tp3g23360		Yes	Yes	No	No
Thhalv10002593m.g	13	16	1.23077	0.888757	1	scaffold_4	5448305	5450875	AT3G24800.1	479998	Tp_un0027_002	PRT1	Yes	Yes	No	No
Thhalv10002594m.g	7	14	2	0.61327	1	scaffold_4	6061341	6063404	AT3G24350.1	481441	Tp3g22160	ATSYP32,SYP32	Yes	Yes	No	No
Thhalv10002595m.g	1	1	1	1	1	scaffold_4	9467819	9470726	AT3G45880.1	484968	Tp2g03890		Yes	Yes	No	No
Thhalv10002596m.g	0	6	Inf	0.385189	1	scaffold_4	5525783	5527158	AT3G24740.1	479993	Tp3g22480		Yes	Yes	No	No
Thhalv10002597m.g	14	7	0.5	0.61327	1	scaffold_4	8988879	8991512	AT3G46180.1	905798	Tp5g15450	ATUTR5,UTR5	Yes	Yes	No	No
Thhalv10002598m.g	10	12	1.2	0.935581	1	scaffold_4	10994113	10995368	AT3G44870.1	484885	Tp5g16350		Yes	Yes	No	No
Thhalv10002599m.g	5	4	0.8	1	1	scaffold_4	7550612	7552108	AT3G24150.1	479917	Tp3g21780		Yes	Yes	No	No
Thhalv10002602m.g	73	85	1.16438	0.794224	1	scaffold_4	8243805	8246755	AT3G46440.1	485016	Tp5g15240	UXS5	Yes	Yes	No	No
Thhalv10002604m.g	4	5	1.25	1	1	scaffold_4	7498090	7500108	AT4G14390.1	863218	Tp6g03520		Yes	Yes	No	No
Thhalv10002605m.g	2	0	0	0.845765	1	scaffold_4	8065303	8066516	AT3G46640.1	485038	Tp5g15040	LUX,PCL1	Yes	Yes	No	No
Thhalv10002606m.g	5	1	0.2	0.650669	1	scaffold_4	8221924	8225559	AT3G46490.1	485020	Tp1g29930		Yes	Yes	No	No
Thhalv10002607m.g	6	20	3.33333	0.306838	1	scaffold_4	4213656	4216062	AT2G04360.1	342776	Tp3g23200		Yes	Yes	No	No
Thhalv10002609m.g	3	5	1.66667	0.8978	1	scaffold_4	7454879	7457693	AT3G24050.1	479930	Tp3g21910	GATA1	Yes	Yes	No	No
Thhalv10002611m.g	1	1	1	1	1	scaffold_4	11205931	11208074	AT5G42820.1	323163	Tp1g23860	ATU2AF35B,U2AF35B	Yes	Yes	No	No
Thhalv10002612m.g	4	4	1	1	1	scaffold_4	4779118	4781193	AT3G25440.1	874185	Tp3g22980		Yes	Yes	No	No
Thhalv10002613m.g	8	6	0.75	0.919701	1	scaffold_4	7809440	7811410	AT5G59160.1	886140	Tp5g14910	PPO,TOPP2	Yes	Yes	No	No
Thhalv10002614m.g	21	31	1.47619	0.650292	1	scaffold_4	9877226	9881048	AT3G45600.1	905722	Tp5g15890	TET3	Yes	Yes	No	No
Thhalv10002615m.g	6	3	0.5	0.80501	1	scaffold_4	8936346	8938755	AT3G46200.1	484997	Tp5g15430	aTNUDT9,NUDT9	Yes	Yes	No	No
Thhalv10002616m.g	2	0	0	0.845765	1	scaffold_4	7768323	7770485	AT3G23710.1	479887	Tp3g21420		Yes	Yes	No	No
Thhalv10002617m.g	39	36	0.923077	0.93656	1	scaffold_4	4706705	4709185	AT3G25470.1	899194	Tp3g22990		Yes	Yes	No	No
Thhalv10002618m.g	7	6	0.857143	1	1	scaffold_4	4535595	4536739	AT2G04220.1	480071	Tp3g23120		Yes	Yes	No	No
Thhalv10002619m.g	25	21	0.84	0.871566	1	scaffold_4	8143855	8145621	AT3G46540.1	905847	Tp5g15150		Yes	Yes	No	No
Thhalv10002620m.g	15	31	2.06667	0.408039	1	scaffold_4	7489286	7490345	AT4G05040.1	915434	Tp6g03520		Yes	Yes	No	No
Thhalv10002621m.g	192	220	1.14583	0.767359	1	scaffold_4	4623011	4625099	AT3G25520.1	916328	Tp3g06460	ATL5,OLI5,PGY3,RPL5A	Yes	Yes	No	No
Thhalv10002622m.g	27	38	1.40741	0.661151	1	scaffold_4	5671173	5673092	AT3G24590.1	479972	Tp3g22370	PLSP1	Yes	Yes	No	No
Thhalv10002625m.g	0	1	Inf	1	1	scaffold_4	7498711	7501936	AT3G24120.1	319110	Tp3g21820		Yes	Yes	No	No
Thhalv10002626m.g	153	285	1.86275	0.164363	1	scaffold_4	937655	939578	AT2G06850.1	480225	Tp3g24880	EXGT-A1,EXT,XTH4	Yes	Yes	No	No
Thhalv10002627m.g	346	226	0.653179	0.32344	1	scaffold_4	10874402	10876200	AT3G44990.1	484893	Tp5g16260	ATXTR8,XTH31,XTR8	Yes	Yes	No	No
Thhalv10002628m.g	2	2	1	1	1	scaffold_4	2742017	2745252	AT2G05590.2	480175	Tp3g24070		Yes	Yes	No	No
Thhalv10002630m.g	4	4	1	1	1	scaffold_4	7114939	7117724	AT3G24315.1	479945	Tp3g22120	AtSec20	Yes	Yes	No	No
Thhalv10002631m.g	192	175	0.911458	0.846638	1	scaffold_4	5528514	5530083	AT3G25530.1	480056	Tp3g22470	ATGHBDH,GHBDH,GLYR1,GR1	Yes	Yes	No	No
Thhalv10002632m.g	20	20	1	1	1	scaffold_4	4285098	4287332	AT2G06025.1	480213	Tp3g24610		Yes	Yes	No	No
Thhalv10002635m.g	4	1	0.25	0.753776	1	scaffold_4	7444747	7446727	AT3G24030.1	479932	Tp3g21930		Yes	Yes	No	No
Thhalv10002636m.g	11	4	0.363636	0.544001	1	scaffold_4	4392832	4397337	AT5G09380.1	325490	Tp6g33950		Yes	Yes	No	No
Thhalv10002637m.g	20	31	1.55	0.609609	1	scaffold_4	6040436	6042756	AT3G24420.1	899019	Tp3g22190		Yes	Yes	No	No
Thhalv10002638m.g	41	18	0.439024	0.292575	1	scaffold_4	7743460	7744503	AT2G31670.1	482092	Tp3g21430		Yes	Yes	No	No
Thhalv10002639m.g	49	46	0.938776	0.945752	1	scaffold_4	4705148	4706686	AT3G25480.1	480047	Tp3g23000		Yes	Yes	No	No
Thhalv10002641m.g	42	43	1.02381	1	1	scaffold_4	5650044	5652228	AT2G20120.1	480456	Tp3g22390	COV1	Yes	Yes	No	No
Thhalv10002645m.g	32	15	0.46875	0.382472	1	scaffold_4	7241698	7242570	AT3G23930.1	479939	Tp3g22030		Yes	Yes	No	No
Thhalv10002646m.g	7	13	1.85714	0.667349	1	scaffold_4	4166606	4168915	AT2G04550.1	899261	Tp3g23330	DSPTP1E,IBR5	Yes	Yes	No	No
Thhalv10002647m.g	30	40	1.33333	0.707095	1	scaffold_4	3922748	3924410	AT2G04780.1	480107	Tp3g23390	FLA7	Yes	Yes	No	No
Thhalv10002648m.g	16	48	3	0.148512	1	scaffold_4	9266939	9267956	AT3G46130.4	347705	Tp5g15520	ATMYB48,ATMYB48-1,ATMYB48-2,ATMYB48-3,MYB48	Yes	Yes	No	No
Thhalv10002649m.g	121	151	1.24793	0.652172	1	scaffold_4	2182553	2185084	AT2G05840.1	899379	Tp3g24290	PAA2	Yes	Yes	No	No
Thhalv10002653m.g	35	5	0.142857	0.0501653	1	scaffold_4	7432849	7435378	AT3G24010.1	479934	Tp3g21950	ATING1,ING1	Yes	Yes	No	No
Thhalv10002654m.g	3	2	0.666667	1	1	scaffold_4	7480936	7481918	AT3G24110.1	479922	Tp3g21830		Yes	Yes	No	No
Thhalv10002655m.g	16	17	1.0625	1	1	scaffold_4	5717146	5719467	AT3G24570.1	479971	Tp3g22360		Yes	Yes	No	No
Thhalv10002656m.g	53	26	0.490566	0.305103	1	scaffold_4	1297635	1299853	AT2G06530.1	480224	Tp3g24760	VPS2.1	Yes	Yes	No	No
Thhalv10002659m.g	6	1	0.166667	0.559875	1	scaffold_4	9801872	9803636	AT2G28230.1	481687	Tp4g11040		Yes	Yes	No	No
Thhalv10002660m.g	0	1	Inf	1	1	scaffold_4	5032624	5034112	AT3G25190.1				Yes	No	Yes	No
Thhalv10002661m.g	10	15	1.5	0.761024	1	scaffold_4	3832030	3833779	AT2G04845.1	480115	Tp3g23430		Yes	Yes	No	No
Thhalv10002662m.g	33	58	1.75758	0.393088	1	scaffold_4	7805415	7807682	AT3G46830.1	485055	Tp5g14900	ATRAB-A2C,ATRAB11A,ATRABA2C,RAB-A2C,RABA2c	Yes	Yes	No	No
Thhalv10002663m.g	93	101	1.08602	0.887137	1	scaffold_4	9294403	9296761	AT3G46060.1	484985	Tp5g15550	ARA-3,ARA3,ATRAB8A,ATRABE1C,RAB8A	Yes	Yes	No	No
Thhalv10002664m.g	17	22	1.29412	0.812209	1	scaffold_4	5250579	5252891	AT3G25040.1	480012	Tp_un0027_012	ERD2B	Yes	Yes	No	No
Thhalv10002665m.g	15	16	1.06667	1	1	scaffold_4	7682167	7684041	AT5G47320.1	493528	Tp3g21530	RPS19	Yes	Yes	No	No
Thhalv10002666m.g	3	3	1	1	1	scaffold_4	5390862	5391818	AT3G24810.1	319189	Tp_un0027_003	ICK3,KRP5	Yes	Yes	No	No
Thhalv10002667m.g	252	188	0.746032	0.512652	1	scaffold_4	5386629	5388295	AT3G24830.1	899096	Tp_un0027_005		Yes	Yes	No	No
Thhalv10002669m.g	9	6	0.666667	0.844791	1	scaffold_4	8067575	8069531	AT3G46630.1	905861	Tp5g15050		Yes	Yes	No	No
Thhalv10002670m.g	111	73	0.657658	0.430382	1	scaffold_4	4618896	4620173	AT2G04039.3	480058	Tp3g23040		Yes	Yes	No	No
Thhalv10002672m.g	195	104	0.533333	0.186885	1	scaffold_4	10977606	10979708	AT3G44890.1	484888	Tp5g16320	RPL9	Yes	Yes	No	No
Thhalv10002673m.g	5	3	0.6	0.8978	1	scaffold_4	13327899	13329479	AT3G43520.1	484801	Tp5g17760		Yes	Yes	No	No
Thhalv10002675m.g	0	2	Inf	0.845765	1	scaffold_4	2109454	2110541	AT2G05910.1	874400	Tp3g24300		Yes	Yes	No	No
Thhalv10002676m.g	31	11	0.354839	0.257534	1	scaffold_4	13589414	13593505	AT3G43720.1	484810	Tp5g17510		Yes	Yes	No	No
Thhalv10002677m.g	24	12	0.5	0.486063	1	scaffold_4	7708994	7710390	AT3G23760.1	479891	Tp3g21470		Yes	Yes	No	No
Thhalv10002679m.g	47	57	1.21277	0.773143	1	scaffold_4	4949177	4951629	AT3G25220.1	899143	Tp3g22840	FKBP15-1	Yes	Yes	No	No
Thhalv10002682m.g	14	7	0.5	0.61327	1	scaffold_4	5123146	5125339	AT3G25120.1	480017	Tp3g22710		Yes	Yes	No	No
Thhalv10002683m.g	8	3	0.375	0.643809	1	scaffold_4	8114552	8115882	AT3G46580.1	485028	Tp5g15120	ATMBD5,MBD05,MBD5	Yes	Yes	No	No
Thhalv10002684m.g	18	5	0.277778	0.311775	1	scaffold_4	5388475	5389966	AT3G24820.1	480000	Tp_un0027_004		Yes	Yes	No	No
Thhalv10002685m.g	1	0	0	1	1	scaffold_4	953097	954346	AT2G06925.1	899432	Tp3g24920	ATSPLA2-ALPHA,PLA2-ALPHA	Yes	Yes	No	No
Thhalv10002686m.g	1	0	0	1	1	scaffold_4	8075567	8076877	AT5G59460.1	496078	Tp6g21150		Yes	Yes	No	No
Thhalv10002687m.g	18	8	0.444444	0.493436	1	scaffold_4	4220139	4221721	AT2G04340.1	899238	Tp3g23170		Yes	Yes	No	No
Thhalv10002688m.g	43	29	0.674419	0.592659	1	scaffold_4	10704275	10705740	AT3G45050.2	484900	Tp5g16210		Yes	Yes	No	No
Thhalv10002689m.g	3	8	2.66667	0.643809	1	scaffold_4	8934259	8936884	AT3G46210.1	485002	Tp5g15420		Yes	Yes	No	No
Thhalv10002690m.g	21	24	1.14286	0.9131	1	scaffold_4	3921604	3922617	AT2G04790.2	480108	Tp3g23400		Yes	Yes	No	No
Thhalv10002692m.g	19	17	0.894737	0.950545	1	scaffold_4	8226365	8228036	AT3G46460.1	919159	Tp5g15220	UBC13	Yes	Yes	No	No
Thhalv10002694m.g	49	44	0.897959	0.890159	1	scaffold_4	4478940	4480623	AT2G04240.1	480074	Tp3g23140	XERICO	Yes	Yes	No	No
Thhalv10002696m.g	8	4	0.5	0.742563	1	scaffold_4	10436563	10437162	AT3G45210.1	484911	Tp5g16090		Yes	Yes	No	No
Thhalv10002698m.g	9	0	0	0.210341	1	scaffold_4	8854873	8855408	AT1G53540.1	485004	Tp5g15400		Yes	Yes	No	No
Thhalv10002699m.g	35	45	1.28571	0.7306	1	scaffold_4	9340163	9340970	AT3G45980.1	470811	Tp5g15620	H2B,HTB9	Yes	Yes	No	No
Thhalv10002700m.g	68	63	0.926471	0.91343	1	scaffold_4	14098174	14100181	AT2G27030.3	484819	Tp6g23330	ACAM-2,CAM5	Yes	Yes	No	No
Thhalv10002702m.g	1	0	0	1	1	scaffold_4	5533095	5534177	AT3G24730.1	479992	Tp3g22460		Yes	Yes	No	No
Thhalv10002704m.g	124	111	0.895161	0.834139	1	scaffold_4	9314532	9316316	AT3G46010.1	332260	Tp5g15590	ADF1,atadf,ATADF1	Yes	Yes	No	No
Thhalv10002705m.g	56	34	0.607143	0.453147	1	scaffold_4	9300368	9301118	AT3G45980.1	470811	Tp5g15620	H2B,HTB9	Yes	Yes	No	No
Thhalv10002706m.g	16	17	1.0625	1	1	scaffold_4	4196171	4197491	AT2G04520.1	899257	Tp3g23300		Yes	Yes	No	No
Thhalv10002707m.g	2	2	1	1	1	scaffold_4	7370264	7373027	AT1G75060.2	476644	Tp5g30200		Yes	Yes	No	No
Thhalv10002711m.g	15	6	0.4	0.493989	1	scaffold_4	7666927	7668367	AT3G23830.1	493528	Tp3g21550	GR-RBP4,GRP4	Yes	Yes	No	No
Thhalv10002713m.g	9	6	0.666667	0.844791	1	scaffold_4	7635496	7636908	AT1G17680.1	471977	Tp1g15780		Yes	Yes	No	No
Thhalv10002714m.g	262	161	0.614504	0.278067	1	scaffold_4	9317038	9318621	AT3G46000.1	484979	Tp5g15610	ADF2	Yes	Yes	No	No
Thhalv10002715m.g	1	1	1	1	1	scaffold_4	10769379	10770019	AT3G45020.1	484896	Tp5g16240		Yes	Yes	No	No
Thhalv10002718m.g	1	2	2	1	1	scaffold_4	4798621	4800220	AT3G25400.1	480039	Tp3g22940		Yes	Yes	No	No
Thhalv10002719m.g	3	4	1.33333	1	1	scaffold_4	4614276	4615569	AT4G02485.1	490317	Tp6g02400		Yes	Yes	No	No
Thhalv10002722m.g	43	50	1.16279	0.835805	1	scaffold_4	9298172	9300019	AT5G59850.1	332256	Tp6g21540		Yes	Yes	No	No
Thhalv10002724m.g	2	1	0.5	1	1	scaffold_4	15494025	15494582					Yes	Yes	No	No
Thhalv10002726m.g	152	214	1.40789	0.457062	1	scaffold_4	3230665	3232193	AT2G05310.1	480141	Tp3g23760		Yes	Yes	No	No
Thhalv10002727m.g	78	61	0.782051	0.676129	1	scaffold_4	3751913	3753262	AT2G04900.1	899300	Tp3g23500		Yes	Yes	No	No
Thhalv10002728m.g	15	8	0.533333	0.630544	1	scaffold_4	2842309	2843385	AT2G05540.1				Yes	Yes	No	No
Thhalv10002729m.g	17	20	1.17647	0.902743	1	scaffold_4	7689720	7690321	AT3G23805.1	898918	Tp3g21510	RALFL24	Yes	Yes	No	No
Thhalv10002731m.g	6	7	1.16667	1	1	scaffold_4	11635259	11636219	AT3G44620.1	905578	Tp5g16580		Yes	Yes	No	No
Thhalv10002732m.g	49	52	1.06122	0.947969	1	scaffold_4	11709387	11710809	AT3G44590.1	484870	Tp5g16620		Yes	Yes	No	No
Thhalv10002734m.g	11	6	0.545455	0.709967	1	scaffold_4	753946	755048	AT1G73960.1	476534	Tp5g29160	TAF2	Yes	Yes	No	No
Thhalv10002735m.g	88	83	0.943182	0.928848	1	scaffold_4	8734336	8734873	AT5G59690.1	484971	Tp6g21360		Yes	Yes	No	No
Thhalv10002736m.g	40	75	1.875	0.300884	1	scaffold_4	9395932	9396467	AT3G53730.1	484971	Tp6g21360		Yes	Yes	No	No
Thhalv10002737m.g	3	2	0.666667	1	1	scaffold_4	9551941	9552396					Yes	Yes	No	No
Thhalv10002738m.g	2	1	0.5	1	1	scaffold_4	1347005	1348005	AT4G28830.2	491875	Tp7g26830		Yes	Yes	No	No
Thhalv10002739m.g	42	20	0.47619	0.332819	1	scaffold_4	5501892	5502782	AT3G24770.1	874110	Tp3g22520	CLE41	Yes	Yes	No	No
Thhalv10002741m.g	48	10	0.208333	0.0539524	1	scaffold_4	11634420	11634993	AT4G17713.1	329757	Tp7g16000		Yes	Yes	No	No
Thhalv10002743m.g	13	11	0.846154	0.938408	1	scaffold_4	8133442	8134922	AT3G46560.1	485026	Tp2g01740	emb2474,TIM9	Yes	Yes	No	No
Thhalv10002748m.g	311	59	0.189711	0.000553353	0.291129	scaffold_4	2942879	2944914	AT2G05520.1			ATGRP-3,ATGRP3,GRP-3,GRP3	Yes	Yes	No	No
Thhalv10002752m.g	5	4	0.8	1	1	scaffold_4	2841387	2841889					Yes	Yes	No	No
Thhalv10002754m.g	23	46	2	0.344432	1	scaffold_4	9781811	9782427	AT3G45730.1				Yes	Yes	No	No
Thhalv10002755m.g	5	7	1.4	0.91387	1	scaffold_4	5858035	5858481					Yes	No	Yes	No
Thhalv10002757m.g	85	102	1.2	0.738244	1	scaffold_4	10456442	10457621	AT3G45180.1	905666	Tp7g08300		Yes	Yes	No	No
Thhalv10002759m.g	3	8	2.66667	0.643809	1	scaffold_4	3852919	3853574		480112	Tp3g23410		Yes	Yes	No	No
Thhalv10002763m.g	2	2	1	1	1	scaffold_4	7642224	7645306	AT3G23910.1	342541	Tp3g21610		Yes	Yes	No	No
Thhalv10002769m.g	2	3	1.5	1	1	scaffold_4	8041979	8043407	AT3G46670.1	485040	Tp5g15030	UGT76E11	Yes	Yes	No	No
Thhalv10002773m.g	1	1	1	1	1	scaffold_4	4387003	4389635	AT2G46760.1	322327	Tp4g28780		Yes	Yes	No	No
Thhalv10002778m.g	2	3	1.5	1	1	scaffold_4	13066387	13067584	AT4G33625.1	486087	Tp5g06080		Yes	Yes	No	No
Thhalv10002782m.g	69	13	0.188406	0.0196035	1	scaffold_4	11239093	11241028	AT3G44750.1			ATHD2A,HD2A,HDA3,HDT1	Yes	Yes	No	No
Thhalv10002785m.g	26	32	1.23077	0.814636	1	scaffold_4	7479680	7480570	AT3G24100.1				Yes	Yes	No	No
Thhalv10002792m.g	64	103	1.60938	0.382117	1	scaffold_4	7560943	7564891	AT3G24170.1	898952	Tp3g21760	ATGR1,GR1	Yes	Yes	No	No
Thhalv10002798m.g	1	0	0	1	1	scaffold_4	7250077	7251395	AT1G27570.1				Yes	No	Yes	No
Thhalv10002799m.g	0	1	Inf	1	1	scaffold_4	10562018	10562684	AT3G45170.1			GATA14	Yes	No	Yes	No
Thhalv10002800m.g	16	15	0.9375	1	1	scaffold_4	5676044	5676735	AT5G03850.1	919718	Tp6g38880		Yes	Yes	No	No
Thhalv10002804m.g	0	1	Inf	1	1	scaffold_4	8060424	8060912	AT3G46690.1	905874	Tp6g08090		Yes	Yes	No	No
Thhalv10002814m.g	8	1	0.125	0.411616	1	scaffold_4	8860588	8862199	AT3G46210.1	485002	Tp5g15420		Yes	Yes	No	No
Thhalv10002815m.g	5	2	0.4	0.783844	1	scaffold_4	13731475	13731928	AT3G43800.1	905463	Tp5g17440	ATGSTU27,GSTU27	Yes	Yes	No	No
Thhalv10002816m.g	0	1	Inf	1	1	scaffold_4	3670271	3672328	AT3G08820.1	478184	Tp3g07240		Yes	Yes	No	No
Thhalv10002835m.g	0	2	Inf	0.845765	1	scaffold_4	8939842	8940093	AT4G09490.1				Yes	No	Yes	No
Thhalv10002839m.g	1	1	1	1	1	scaffold_4	9291229	9291798	AT3G46080.1	484989	Tp5g15530		Yes	Yes	No	No
Thhalv10002840m.g	0	2	Inf	0.845765	1	scaffold_4	10934984	10936419	AT4G33270.1	491360	Tp7g31010	CDC20.1	Yes	Yes	No	No
Thhalv10002843m.g	3	1	0.333333	0.869848	1	scaffold_4	5270162	5271097	AT3G24860.1	480003	Tp_un0027_007		Yes	Yes	No	No
Thhalv10002851m.g	0	1	Inf	1	1	scaffold_4	4856399	4857382	AT2G03760.1	484285	Tp2g14590	AtSOT1,AtSOT12,ATST1,RAR047,SOT12,ST,ST1	Yes	Yes	No	No
Thhalv10002862m.g	0	1	Inf	1	1	scaffold_4	1314209	1314529	AT2G06520.1	480223	Tp3g24720	PSBX	Yes	Yes	No	No
Thhalv10002872m.g	4	4	1	1	1	scaffold_4	5810591	5811816	AT3G24520.1	479964	Tp_un0226_001	AT-HSFC1,HSFC1	Yes	Yes	No	No
Thhalv10002878m.g	3	1	0.333333	0.869848	1	scaffold_4	5286078	5288521	AT1G05270.1	887709	Tp4g14710		Yes	Yes	No	No
Thhalv10002883m.g	16	5	0.3125	0.382936	1	scaffold_4	5966046	5967056	AT3G24490.1	899026	Tp3g22260		Yes	Yes	No	No
Thhalv10002884m.g	9	8	0.888889	1	1	scaffold_4	4208761	4210076	AT2G04410.1	319258	Tp3g23220		Yes	Yes	No	No
Thhalv10002885m.g	1	3	3	0.869848	1	scaffold_4	2036352	2037666	AT2G13450.1		Tp3g28130		Yes	Yes	No	No
Thhalv10002887m.g	0	3	Inf	0.700739	1	scaffold_4	5959921	5965631	AT3G24495.1	479958	Tp3g22270	ATMSH7,MSH6-2,MSH7	Yes	Yes	No	No
Thhalv10002903m.g	1	1	1	1	1	scaffold_4	10884443	10885942	AT3G44960.1	865763	Tp5g16280		Yes	Yes	No	No
Thhalv10002908m.g	3	3	1	1	1	scaffold_4	11364365	11364958	AT3G44735.1	865726	Tp5g16440	ATPSK3,PSK1,PSK3	Yes	Yes	No	No
Thhalv10002916m.g	5	1	0.2	0.650669	1	scaffold_4	10415376	10417688	AT3G45230.1	484913	Tp5g16070		Yes	Yes	No	No
Thhalv10002919m.g	1	0	0	1	1	scaffold_4	10677684	10679419	AT3G45060.1	484901	Tp5g16200	ATNRT2.6,NRT2.6	Yes	Yes	No	No
Thhalv10002921m.g	1	1	1	1	1	scaffold_4	7639857	7640786	AT3G24260.1	898937	Tp3g21960		Yes	Yes	No	No
Thhalv10002931m.g	2	0	0	0.845765	1	scaffold_4	2935701	2938013	ATMG00180.1		Tp3g25660		Yes	Yes	No	No
Thhalv10002935m.g	1	1	1	1	1	scaffold_4	8037221	8038483	AT3G46690.1	347758	Tp5g15020		Yes	Yes	No	No
Thhalv10002936m.g	1	1	1	1	1	scaffold_4	5242853	5243418	AT1G66100.1				Yes	No	Yes	No
Thhalv10002953m.g	1	0	0	1	1	scaffold_4	5664096	5666287	AT3G24600.1				Yes	No	Yes	No
Thhalv10002955m.g	0	1	Inf	1	1	scaffold_4	5254053	5256378	AT3G25030.1	480010	Tp_un0027_009		Yes	Yes	No	No
Thhalv10002962m.g	9	3	0.333333	0.574215	1	scaffold_4	9899403	9899976	AT5G15760.1	488420	Tp6g28360		Yes	Yes	No	No
Thhalv10002964m.g	1	0	0	1	1	scaffold_4	5424504	5425677	AT4G39550.1	490734	Tp7g36330		Yes	Yes	No	No
Thhalv10002974m.g	2	0	0	0.845765	1	scaffold_4	8062421	8063849	AT3G46660.1	485040	Tp5g15030	UGT76E12	Yes	Yes	No	No
Thhalv10002978m.g	2	0	0	0.845765	1	scaffold_4	8039077	8040494	AT3G46720.1	347758	Tp5g15020		Yes	Yes	No	No
Thhalv10002983m.g	1	12	12	0.218926	1	scaffold_4	9301194	9301576	AT3G46020.1	905782	Tp5g15580		Yes	Yes	No	No
Thhalv10002988m.g	1	2	2	1	1	scaffold_4	4942929	4943777	AT3G25240.1	899148	Tp3g22880		Yes	Yes	No	No
Thhalv10002989m.g	2	0	0	0.845765	1	scaffold_4	8700488	8700786	AT2G38440.1	903078	Tp4g20760	ATSCAR2,DIS3,ITB1,SCAR2,WAVE4	Yes	Yes	No	No
Thhalv10002991m.g	76	95	1.25	0.687094	1	scaffold_4	5184078	5186312	AT3G25070.1	480014	Tp3g22670	RIN4	Yes	Yes	No	No
Thhalv10003003m.g	9	13	1.44444	0.807738	1	scaffold_4	4197600	4198298	AT2G04515.1	480090	Tp3g23290		Yes	Yes	No	No
Thhalv10003006m.g	4	0	0	0.575736	1	scaffold_4	3946647	3949829	AT2G04750.1	319280	Tp3g23380		Yes	Yes	No	No
Thhalv10003008m.g	8	2	0.25	0.535359	1	scaffold_4	11641228	11642050	AT3G44620.1	905572	Tp5g16580		Yes	Yes	No	No
Thhalv10003011m.g	7	1	0.142857	0.480532	1	scaffold_4	7339051	7341678	AT1G27540.1	899451			Yes	Yes	No	No
Thhalv10003016m.g	217	201	0.926267	0.871148	1	scaffold_4	8247677	8248000	AT3G46430.1	496097	Tp6g21320		Yes	Yes	No	No
Thhalv10003025m.g	1	0	0	1	1	scaffold_4	5860071	5860496	AT3G24508.1				Yes	No	Yes	No
Thhalv10003028m.g	9	5	0.555556	0.76026	1	scaffold_4	11401610	11402884	AT3G44720.1	484876	Tp5g16460	ADT4	Yes	Yes	No	No
Thhalv10003041m.g	3	3	1	1	1	scaffold_4	7934737	7936176	AT3G42630.1	484762	Tp5g14950		Yes	Yes	No	No
Thhalv10003042m.g	13	10	0.769231	0.874309	1	scaffold_4	7559285	7560703	AT3G09580.1	478278	Tp3g07930		Yes	Yes	No	No
Thhalv10003056m.g	0	1	Inf	1	1	scaffold_4	3577553	3578521	AT5G47150.1	330713	Tp2g11960		Yes	Yes	No	No
Thhalv10003064m.g	17	10	0.588235	0.659696	1	scaffold_4	759105	759360					Yes	Yes	No	No
Thhalv10003074m.g	0	1	Inf	1	1	scaffold_4	3837181	3837829	AT2G04845.1	480115	Tp3g23430		Yes	Yes	No	No
Thhalv10003075m.g	2	3	1.5	1	1	scaffold_4	14672037	14673666	AT1G65160.1	338628	Tp_un0054_004		Yes	Yes	No	No
Thhalv10003083m.g	0	3	Inf	0.700739	1	scaffold_4	7648590	7650291	AT4G13800.1	898929	Tp3g21590		Yes	Yes	No	No
Thhalv10003084m.g	6	7	1.16667	1	1	scaffold_4	10700144	10701422	AT1G15960.1	895900	Tp1g14270	ATNRAMP6,NRAMP6	Yes	Yes	No	No
Thhalv10003109m.g	0	1	Inf	1	1	scaffold_4	9942596	9943993	AT2G28580.1				Yes	No	Yes	No
Thhalv10003117m.g	1	0	0	1	1	scaffold_4	4420260	4421536	AT5G64080.1				Yes	No	Yes	No
Thhalv10003121m.g	512	242	0.472656	0.0753752	1	scaffold_4	2968557	2969850					Yes	Yes	No	No
Thhalv10003124m.g	0	3	Inf	0.700739	1	scaffold_4	13476393	13476807	AT3G26470.1	857339			Yes	Yes	No	No
Thhalv10003126m.g	14	7	0.5	0.61327	1	scaffold_113	6997	9085	AT3G57270.1	486169	Tp5g05330	BG1	Yes	Yes	No	No
Thhalv10003127m.g	384	230	0.598958	0.231202	1	scaffold_113	3800	5114	AT3G57240.1	348799	Tp5g05350	BG3	Yes	Yes	No	No
Thhalv10003129m.g	12	9	0.75	0.868335	1	scaffold_17	3007454	3014543	AT5G42950.1	494724	Tp2g07700		Yes	Yes	No	No
Thhalv10003130m.g	1	1	1	1	1	scaffold_17	520591	531386	AT5G43900.3	494615	Tp1g02980	ATMYA2,MYA2,XI-2,XI-6	Yes	Yes	No	No
Thhalv10003131m.g	1	0	0	1	1	scaffold_17	204433	210316	AT5G44180.1	494576	Tp2g09000		Yes	Yes	No	No
Thhalv10003132m.g	1	2	2	1	1	scaffold_17	5115215	5121596	AT5G42400.1	494795	Tp7g08020	ATXR7,SDG25	Yes	Yes	No	No
Thhalv10003133m.g	22	16	0.727273	0.762764	1	scaffold_17	5128790	5136980	AT5G42390.1	494796	Tp7g08050		Yes	Yes	No	No
Thhalv10003134m.g	11	11	1	1	1	scaffold_17	2039893	2045517	AT5G43310.2	494672	Tp2g08120		Yes	Yes	No	No
Thhalv10003135m.g	13	10	0.769231	0.874309	1	scaffold_17	121303	128191	AT5G44240.2	356659	Tp2g09050	ALA2	Yes	Yes	No	No
Thhalv10003136m.g	9	6	0.666667	0.844791	1	scaffold_17	2871779	2876460	AT5G46270.1	494346	Tp2g11310		Yes	Yes	No	No
Thhalv10003137m.g	2	4	2	0.886073	1	scaffold_17	359032	364366	AT5G44030.1	494593	Tp2g08870	CESA4,IRX5,NWS2	Yes	Yes	No	No
Thhalv10003139m.g	6	3	0.5	0.80501	1	scaffold_17	783006	788337	AT5G43810.1	917259	Tp2g08610	AGO10,PNH,ZLL	Yes	Yes	No	No
Thhalv10003141m.g	0	6	Inf	0.385189	1	scaffold_17	1419383	1425306	AT5G43560.1	494645	Tp2g08380		Yes	Yes	No	No
Thhalv10003142m.g	9	6	0.666667	0.844791	1	scaffold_17	3576118	3580600	AT5G42870.1	494731	Tp2g07570	ATPAH2,PAH2	Yes	Yes	No	No
Thhalv10003146m.g	4	7	1.75	0.821178	1	scaffold_17	578137	581325	AT5G43880.1	494617	Tp2g08680		Yes	Yes	No	No
[truncated: 15,890 more rows]
