# Supplementary material for: Dark period transcriptomic and metabolic profiling of two diverse Eutrema salsugineum accessions
Source: Plant Direct. 2018 Feb 22;2(2):e00032. doi: 10.1002/pld3.32 (PMC6508522; doi:10.1002/pld3.32)
Supplement: Supplementary file 3 [file PLD3-2-e00032-s003.xlsx]

## Sheet: Supplementary Table 3
Supplementary Table 3. All metabolites detected in E. salsugineum accessions Shandong (SH), Yukon (YK), and SH x YK F1 hybrids.
	Experiment 1			Experiment 2				P-value
								E1		E2					N
Metabolite	SH	YK		SH	YK	F1		S v Y		S v Y	F1 v S	F1 v Y	F1 v M		S v Y
Carbohydrates
1,6-anhydroglucose	366.1	278.4		64.2	58.1	52.3		n.s.		n.s.	n.s.	n.s.	n.s.		n.s.
2-keto-gluconic acid	1012	526.4		352.9 b	470.8 a	244.9 b		n.s.		*	n.s.	***	**		n.s.
2-methylsuccinic acid				4.5	3.9	4.8				n.s.	n.s.	n.s.	n.s.
2PGA	2.1	0						**
3PGA	13.8	15.5		34.1 a	33.6 a	16.2 b		n.s.		n.s.	***	*	***		n.s.
A-ketoglutaric acid	83.2	41.3		66.5	61.2	53.9		*		n.s.	n.s.	n.s.	n.s.		*
Arabinofuranose	16.4	15.3						n.s.
Arabinonic acid	113.4	97.7		154.6	145.3	128.8		n.s.		n.s.	n.s.	n.s.	n.s.		n.s.
Arabinose	103.7	158.7		51	48.6	36.6		n.s.		n.s.	n.s.	n.s.	*		n.s.
Arabitol	45.4	60.9		12.9	19.5	13.6		n.s.		*	n.s.	n.s.	n.s.		n.s.
Ascorbic acid	19.6	11.8		25.0 a	10.4 b	21.2 ab		n.s.		**	n.s.	*	n.s.		**
Aspartic acid				928.9 b	2095.8 a	832.3 b				*	n.s.	***	**
Cellobiose	0	96.6						n.s.
Citramalic acid	0	24.4		57.3	49	36.6		n.s.		n.s.	n.s.	n.s.	n.s.		n.s.
Citric acid	6722.6	17762.7		14347.0 b	30526.0 a	12606.6 b		n.s.		**	n.s.	**	**		**
Digalactosylglycerol	2007.8	618.8		344.5 a	82.9 b	88.5 b		n.s.		***	***	n.s.	**		n.s.
Disaccharide	9941.3	8651.1		10713.7 a	3862.7 b	5627.7 b		n.s.		***	**	n.s.	n.s.		**
Erythritol	27.6	39.1		22.1 b	34.3 a	25.2 ab		n.s.		*	n.s.	n.s.	n.s.		*
Erythrose				976.8 a	591.3 ab	796.2 b				*	n.s.	n.s.	n.s.
Fructose	65604	9500.3		14987.4 a	1284.4 b	2279.9 b		***		***	***	***	***		***
Fructose-6-p	8.1	6.3		45.8	38.1	30.5		n.s.		n.s.	n.s.	n.s.	n.s.		n.s.
Fumaric acid	232.3	429		111.5 c	263.1 a	154.4 b		n.s.		***	**	***	**		**
Galactaric acid				3.4 b	8.5 a	0.0 c				*	***	***	***
Galactonic acid	153.6	169.5		129.8	149.5	78.3		n.s.		n.s.	*	n.s.	*		n.s.
Galactopyranose	2697.5	1956.6						n.s.
Galactose	7730.3	4432		32.0 b	88.7 a	26.1 b		*		***	n.s.	***	**		**
Gentiobiose				27.3 b	20.4 b	245.0 a				*	***	***	**
Glucaric acid	3.7	3		16.1 a	10.4 b	9.7 b		n.s.		*	**	n.s.	n.s.		n.s.
Glucoheptulose	266.8	230.3		142.4	152.9	111.7		n.s.		n.s.	n.s.	n.s.	n.s.		n.s.
Gluconic acid	593.4	331.1		99.3	48.6	46.1		n.s.		n.s.	n.s.	n.s.	*		n.s.
Gluconic acid-1,5-lactone				711.8	585.5	682.5				n.s.	n.s.	n.s.	n.s.
Glucose	41843.5	28552		16547.4 a	6251.4 b	7834.8 b		*		***	***	n.s.	*		***
Glucose-6-p	275.8	167.9		381.5 a	318.4 ab	222.9 b		n.s.		n.s.	**	n.s.	*		n.s.
Glyceric acid	248.7	269.8		174.4 a	191.3 a	117.1 b		n.s.		n.s.	*	**	*		n.s.
Glycerol	4206.4	4212.6		2754.5 a	2271.4 a	910.1 b		n.s.		n.s.	***	**	***		n.s.
Glycerol-2-p	10.2	7.4		7.4	5.6	8.9		n.s.		n.s.	n.s.	n.s.	n.s.		n.s.
Glycerol-3-p	82.4	30.8		674.0 a	362.7 c	492.7 b		*		***	**	*	n.s.		***
Inositol	9724.1	12037		2675.2 ab	3219.1 a	2284.2 b		n.s.		n.s.	n.s.	*	*		n.s.
Inositol-p	12.2	4.6		194.4	172.1	177		n.s.		n.s.	n.s.	n.s.	n.s.		n.s.
Isomaltose	75.1	0						**
Itaconic acid	142	32.2						*
Maleic acid				142.4	169.8	129.2				n.s.	n.s.	n.s.	n.s.
Malic acid	52153.8	65331.4		27654.7	28247.7	24316.1		n.s.		n.s.	n.s.	n.s.	n.s.		n.s.
Maltose	1119.8	678.6		1081.4 a	846.2 b	880.9 ab		*		*	*	n.s.	n.s.		***
Mannitol	20.3	25.1						n.s.
Mannitol-6-p				0.0 b	0.0 b	50.3 a				n.s.	***	***	***
Mannose	3.6	8.8						n.s.
Mannose-6-p	65.3	92.6		31.5	23.6	22.5		n.s.		n.s.	n.s.	n.s.	n.s.		n.s.
Melibiose	0	5.4						***
Methyl-glucopyranoside				1483.7	1465.5	1246.2				n.s.	n.s.	n.s.	n.s.
Methylmaleic acid				16.7 a	7.1 b	4.3 b				*	*	n.s.	**
N-acetylglutamic acid				158.0 b	1221.7 a	263.7 b				*	n.s.	***	**
Pyroglutamic acid				3284.8 ab	4540.2 a	2539.0 b				n.s.	n.s.	**	n.s.
Pyruvic acid	42.4	38.6		59.8 a	44.0 b	34.6 b		n.s.		**	***	n.s.	*		n.s.
Raffinose	477.5	322.5		218.9 a	152.7 ab	89.7 b		*		n.s.	***	n.s.	**		**
Rhamnose	28.6	25.4						n.s.
Ribitol	48.7	60.9		25.2	30.1	19.7		n.s.		n.s.	n.s.	n.s.	*		n.s.
Ribose	82.7	74.9		42.1	35.6	34.6		n.s.		n.s.	n.s.	n.s.	n.s.		n.s.
Sedoheptulose	853.9	782.4		452.2 a	312.6 b	323.7 b		n.s.		**	*	n.s.	n.s.		n.s.
Shikimic acid	110.1	94.8		66.0 ab	90.2 a	49.6 b		n.s.		n.s.	n.s.	*	*		n.s.
Sinapic acid				250.8	182.3	151.6				n.s.	*	n.s.	*
Sorbitol	17	39.5						*
Sorbose	42	47.1						n.s.
Succinic acid	548.4	719.7		908	990	838.1		n.s.		n.s.	n.s.	n.s.	n.s.		n.s.
Sucrose	26779.2	22646		24359.6	30404	19126.5		n.s.		n.s.	n.s.	n.s.	*		n.s.
Threitol	0	4.9		15.7 a	10.2 b	10.2 b		***		*	n.s.	n.s.	n.s.		n.s.
Threonic acid	108.4	198.5		59.8 a	50.3 ab	38.3 b		n.s.		n.s.	**	n.s.	*		n.s.
Threonic acid-1,4-lactone	99.3	86.1		111.9 a	100.6 a	56.4 b		n.s.		n.s.	*	*	*		n.s.
Turanose				13688.2 a	7035.2 b	8523.9 b				**	*	n.s.	n.s.
Xylitol	18.6	11.5		13.7 b	20.4 a	9.3 b		n.s.		*	n.s.	**	**		n.s.
Xylonic acid lactone	151.8	141.2		128.7	97.9	88.4		n.s.		n.s.	*	n.s.	*		n.s.
Xylose	165.8	81.1		64.6	49.3	51		*		n.s.	n.s.	n.s.	n.s.		*
Xylulose	32.6	32.8		16.7 ab	22.9 a	13.1 b		n.s.		n.s.	**	*	**		n.s.
Fatty acids
10-nonadecenoic acid				1876.1	2256.6	2135.2				n.s.	n.s.	n.s.	n.s.
11,14,17-eicosatrienoic acid				65.3 a	57.6 a	32.4 b				n.s.	**	*	***
13-eicosenoic acid				5.7 b	7.6 a	0.0 c				*	***	***	***
13-octadecenoic acid				335.5 ab	432.8 a	309.3 b				n.s.	n.s.	**	**
15-tetracosenoic acid				125.3	153.8	163.2				n.s.	n.s.	n.s.	n.s.
1-hexadecanoylglycerol				67	63	82.3				n.s.	n.s.	n.s.	n.s.
1-monohexadecanoylglycerol	51.9	44						n.s.
1-monooctadecanoylglycerol	18.2	24.5						n.s.
1-octadecanoylglycerol				10.5	5.6	5.2				n.s.	n.s.	n.s.	*
6,9,12-hexadecatrienoic acid				1589.2	2137.4	1417.7				n.s.	n.s.	*	*
7-hexadecenoic acid				132.2 a	27.0 b	76.4 ab				*	n.s.	***	n.s.
9,12,15-octadecatrienoic acid				19001.7	21433.6	14937.5				n.s.	n.s.	n.s.	*
9,12-hexadecadienoic acid				94.4	144	74				n.s.	n.s.	*	*
9,12-octadecadienoic acid				6032.7 b	7434.6 a	4423.7 c				*	**	***	**
9-hexadecenoic acid				546.6	586.2	386.6				n.s.	n.s.	n.s.	**
9-octadecenoic acid				330.2 ab	415.1 a	273.3 b				n.s.	n.s.	*	*
3-hydroxy-cholest-5-en-24-one				539.9	597.6	606.1				n.s.	n.s.	n.s.	n.s.
α-Glycerophosphorylglycerol	125.4	91.5		106.7 b	186.0 a	56.8 b		n.s.		n.s.	***	**	***		n.s.
Docosanoic acid	50.5	241.3		176.5 c	1224.1 a	619.5 b		**		***	***	**	n.s.		***
Dodecanoic acid	4.3	3.3		17	17.2	11.1		n.s.		n.s.	*	*	*		n.s.
Eicosanoic acid	94.6	56.5		184.6	209.6	172.5		n.s.		n.s.	n.s.	n.s.	*		n.s.
Heptadecanoic acid	130.1	140.8		218.2	205.2	162.2		n.s.		n.s.	*	n.s.	**		n.s.
Hexacosanoic acid	13.2	28.9		0.0 b	20.9 a	0.0 b		*		***	n.s.	***	***		***
Hexadecanoic acid	3817.5	3838.6		10305.7 a	10961.2 a	7583.3 b		n.s.		n.s.	**	*	**		n.s.
Hexadecanol	0	12.2						***
Methyl-hexadecanoic acid				49.4 a	42.7 a	17.0 b				n.s.	*	***	***
Nonadecanoic acid	14.5	9		6.6	7.5	7.7		n.s.		n.s.	n.s.	n.s.	n.s.		n.s.
Octacosanol	9.5	1.9						**
Octadecanoic acid	9223.2	9594.1		8526.7	8034.5	6350		n.s.		n.s.	*	n.s.	**		n.s.
Octadecanol	10.4	12.8						n.s.
Octanoic acid	4.5	5.6						n.s.
Pentacosanoic acid				60.9	92.8	105.8				n.s.	**	n.s.	*
Pentadecanoic acid	18.3	45.2		43.9 a	36.8 ab	23.4 b		n.s.		n.s.	***	n.s.	***		n.s.
Tetracosanoic acid	1206.3	5001.7		8103.8	16232.9	15407.4		*		*	n.s.	n.s.	n.s.		**
Tetracosanol	2.2	0		2.5 b	4.5 a	0.8 c		***		**	***	***	***		n.s.
Tetradecanoic acid	537.4	455.8		485.0 a	440.6 ab	336.2 b		n.s.		n.s.	**	*	**		n.s.
Tetradecanol	1.2	1.8						n.s.
Triacontanol	16.5	10.7						n.s.
Tricosanoic acid	0	12.6		133.6	150.7	139.2		**		n.s.	n.s.	n.s.	n.s.		n.s.
Tritriacontanol				47.1	37.6	39.9				*	n.s.	n.s.	n.s.
Amino acids
Alanine				120.2	154.6	137.6				n.s.	n.s.	n.s.	n.s.
b-alanine				2.7 b	6.8 a	2.5 b				**	n.s.	**	**
Glycine				13.2 b	57.0 a	17.8 ab				*	n.s.	n.s.	**
Isoleucine				18.9	23.8	14.9				n.s.	n.s.	n.s.	*
Leucine				11	10.4	9.8				n.s.	n.s.	n.s.	n.s.
Proline				1297.4 a	1309.3 a	714.1 b				n.s.	**	***	**
Serine				216.4 b	818.2 a	250.2 b				*	n.s.	***	***
Threonine	0	3.8		311.1 b	383.3 a	265.3 b		***		*	n.s.	**	**		*
Valine	0	10.3		104.9	92.8	86		**		n.s.	n.s.	n.s.	n.s.		n.s.
Others
1,2,3-hydroxybutane	4.1	0						*
1,4-butanediol	323.2	364.1		23.1 ab	26.2 a	17.3 b		n.s.		n.s.	n.s.	*	n.s.		n.s.
2,3-dihydroxybutanedioic acid	11.8	27		5.8 b	9.6 a	4.7 b		*		*	n.s.	**	*		**
2,4,6-tri-tert.-butylbenzenethiol	42.5	44.3		157.3	185.3	156.3		n.s.		*	n.s.	n.s.	n.s.		n.s.
2,4-hydroxybutanoic acid	3.2	5.7		6.5	6.4	4.8		n.s.		n.s.	n.s.	n.s.	n.s.		n.s.
2-amino-4,6-dihydroxypyrimidine	112.2	125.8		490.7	480.7	400.1		n.s.		n.s.	n.s.	n.s.	n.s.		n.s.
2-aminoethylphosphate				0.0 b	44.5 a	8.5 b				*	***	***	***
2-desoxy-pentos-3-ulose	33.1	15.3						***
2-hydroxybutanoic acid				11.3 a	0.0 b	0.0 b				*	***	n.s.	***
2-methyl-2-hydroxybutanoic acid	0.4	0						n.s.
2-o-glycerol-galactopyranoside	2362	398		181.6	178	171.5		***		n.s.	n.s.	n.s.	n.s.		*
2-oxo-3-hydroxypropanoic acid				17.3 b	75.7 a	30.2 b				**	n.s.	*	n.s.
2-pyrrolidone-5-carboxylic acid	1383.9	2271.3						n.s.
3,4,5-trihydroxypentanoic acid	0	21.1		85.3 a	59.3 ab	44.1 b		n.s.		n.s.	*	n.s.	**		n.s.
3,4-hydroxy-2(3h)-furanone	45.3	34.7						n.s.
3-hydroxy-cholest-5-en-24-one	495.4	574.3						n.s.
3-methylthiopropylamine				0.0 b	5.4 a	5.6 a				*	***	n.s.	*
3-o-coumaroyl-d-quinic acid				9.2 a	8.0 a	0.8 b				n.s.	***	***	***
5-o-coumaroyl-d-quinic acid				38.5 a	15.6 b	24.6 ab				*	n.s.	*	n.s.
Aconitic acid	202.7	103.5		12.7 b	37.5 a	15.1 b		*		*	n.s.	*	**		n.s.
Adenosine	67.4	36		45.4	83.2	29.7		n.s.		n.s.	n.s.	n.s.	**		n.s.
A-tocopherol	124.3	108		6.7	7.2	6.3		n.s.		n.s.	n.s.	n.s.	*		n.s.
A-tocopherolacetic acid				16.4 ab	21.9 a	10.2 b				n.s.	*	**	**
Benzoic acid	8.8	11.3						n.s.
B-tocopherol	7.8	4						*
Butylamine				128.8	153.1	122.6				n.s.	n.s.	n.s.	n.s.
Caffeic acid	1.9	4.9		11.6	8.8	10.7		n.s.		n.s.	n.s.	n.s.	n.s.		n.s.
Chlorogenic acid				710.6 a	332.2 b	367.7 b				*	***	n.s.	*
Diethyleneglycol	44.8	51.5		20.7 a	21.2 a	13.7 b		n.s.		n.s.	*	*	*		n.s.
Erythronic acid				573.0 a	712.0 a	332.1 b				n.s.	**	**	**
Erythronic acid-1,4-lactone				24.2 b	38.0 a	33.9 ab				*	n.s.	n.s.	n.s.
Ethanolamine				406.0 ab	497.6 a	292.6 b				n.s.	*	*	**
Ferulic acid	11.3	30.4		41.8 b	61.6 a	35.8 b		n.s.		**	n.s.	***	**		**
Glycolic acid	49.8	59		45.5 a	52.8 a	29.3 b		n.s.		n.s.	*	**	**		n.s.
G-tocopherol	4.4	8						n.s.
Hexanoic acid	9.8	3.4						n.s.
Hydroquinone				2.2 a	2.3 a	1.5 b				n.s.	**	*	**
Hydroxylamine				39.2 a	27.1 b	28.3 b				**	*	n.s.	n.s.
Ketomalonic acid				0.0 c	3.1 a	1.6 b				*	***	**	n.s.
Lactic acid	794.2	725.9		82.4	62.2	79.3		n.s.		n.s.	n.s.	n.s.	n.s.		n.s.
Malonic acid	59.7	89.5		0.0 b	2.6 a	0.0 b		n.s.		**	n.s.	**	***		n.s.
Maltitol	15.1	0						n.s.
Monomethylphosphate	76	174.9		237.1	204.9	182.4		n.s.		n.s.	n.s.	n.s.	n.s.		n.s.
Nonanoic acid	20.4	22.7						n.s.
O-methyl-inositol	30.7	23.1						n.s.
Oxalic acid				9.9 a	9.6 a	0.0 b				n.s.	***	***	***
Phosphoric acid	24149.1	36472.4		8474.7 ab	11669.7 a	6846.1 b		n.s.		n.s.	*	*	**		n.s.
P-hydroxyacetophenon	0	2.8						***
P-hydroxybenzoic acid				3.5	4	2.7				n.s.	n.s.	n.s.	n.s.
Phytol	437.7	467.4		202.4	201	199.1		n.s.		n.s.	n.s.	n.s.	n.s.		n.s.
Propan-1,2-diol	29.8	51.7						n.s.
Protocatechuic acid				5.9 a	2.1 b	3.2 b				*	**	n.s.	n.s.
Putrescine				0.0 b	22.4 a	0.0 b				**	n.s.	**	***
Pyrrole-2-carboxylic acid				92	78.5	60.4				n.s.	*	n.s.	*
Quinic acid	656.1	677.7		439.0 a	403.4 ab	276.5 b		n.s.		n.s.	*	*	**		n.s.
Sinapinic acid	532.9	479.6						n.s.
Sitosterol	1036.5	815		821.4	827.2	778.5		n.s.		n.s.	n.s.	n.s.	*		n.s.
Stigmasterol	40.6	52		29.5	9.1	28		n.s.		**	n.s.	n.s.	n.s.		n.s.
Thymine	9.4	6.5						n.s.
Uridine	74.9	32						n.s.
Vanillic acid	4.1	2.8						n.s.
Vanillin	0	1.8						***
