# Supplementary material for: Dark period transcriptomic and metabolic profiling of two diverse Eutrema salsugineum accessions
Source: Plant Direct. 2018 Feb 22;2(2):e00032. doi: 10.1002/pld3.32 (PMC6508522; doi:10.1002/pld3.32)
Supplement: Supplementary file 6 [file PLD3-2-e00032-s006.xlsx]

## Sheet: Supplementary Table 6
Supplementary Table 6. Biallelic SNPs between E. salsugineum Shandong (SH) and Yukon (YK) accessions.
JGI scaffold	Position	Gene locus	Reference allele	Alternative allele	High quality	Shared with Champigny et al 2013	Present in Sanger data
scaffold_1	10245818	Thhalv10024842m.g	G	A	Yes	Yes	Yes
scaffold_1	10689352	Thhalv10026611m.g	A	G	No	Yes	Yes
scaffold_1	10702168	Thhalv10025098m.g	T	C	No	Yes	Yes
scaffold_1	15508472	Thhalv10025102m.g	T	C	Yes	Yes	Yes
scaffold_1	15508910	Thhalv10025102m.g	C	T	Yes	Yes	Yes
scaffold_1	188519	Thhalv10025753m.g	C	G	Yes	Yes	Yes
scaffold_1	20214654	Thhalv10026195m.g	C	G	Yes	No	Yes
scaffold_1	2256949	Thhalv10026432m.g	C	A	Yes	Yes	Yes
scaffold_1	2953512	Thhalv10025034m.g	A	T	No	Yes	Yes
scaffold_1	3315639	Thhalv10026214m.g	G	T	Yes	No	Yes
scaffold_1	3315728	Thhalv10026214m.g	C	A	Yes	Yes	Yes
scaffold_1	3315810	Thhalv10026214m.g	C	T	Yes	Yes	Yes
scaffold_1	3543822	Thhalv10026073m.g	G	T	Yes	No	Yes
scaffold_1	3543860	Thhalv10026073m.g	T	G	Yes	No	Yes
scaffold_1	4663513	Thhalv10025226m.g	A	G	No	No	Yes
scaffold_1	5377441	Thhalv10026106m.g	C	T	Yes	Yes	Yes
scaffold_1	5377552	Thhalv10026106m.g	G	A	Yes	Yes	Yes
scaffold_1	5377808	Thhalv10026106m.g	T	G	No	No	Yes
scaffold_1	5377847	Thhalv10026106m.g	G	A	No	Yes	Yes
scaffold_1	5378231	Thhalv10026106m.g	A	T	Yes	No	Yes
scaffold_1	6503066	Thhalv10025809m.g	G	T	Yes	Yes	Yes
scaffold_1	6709931	Thhalv10024543m.g	G	A	Yes	No	Yes
scaffold_1	7218650	Thhalv10024615m.g	T	G	Yes	Yes	Yes
scaffold_1	7218653	Thhalv10024615m.g	C	A	Yes	Yes	Yes
scaffold_1	727225	Thhalv10025832m.g	T	A	Yes	Yes	Yes
scaffold_1	7364706	Thhalv10025739m.g	G	T	Yes	No	Yes
scaffold_1	774567	Thhalv10025749m.g	A	C	Yes	No	Yes
scaffold_1	7765702	Thhalv10025680m.g	C	A	Yes	No	No
scaffold_1	8954508	Thhalv10026367m.g	G	A	Yes	No	Yes
scaffold_10	11353248	Thhalv10016187m.g	A	G	No	Yes	Yes
scaffold_10	11494795	Thhalv10017981m.g	A	G	Yes	Yes	Yes
scaffold_10	11722771	Thhalv10016724m.g	C	G	Yes	Yes	Yes
scaffold_10	2880975	Thhalv10017255m.g	T	C	No	Yes	Yes
scaffold_10	2881157	Thhalv10017255m.g	G	A	Yes	Yes	Yes
scaffold_10	3461428	Thhalv10017094m.g	G	C	Yes	No	Yes
scaffold_10	3706965	Thhalv10017369m.g	C	A	Yes	Yes	Yes
scaffold_10	3707149	Thhalv10017369m.g	G	A	Yes	Yes	Yes
scaffold_10	3707172	Thhalv10017369m.g	A	G	Yes	Yes	Yes
scaffold_10	3707196	Thhalv10017369m.g	T	G	Yes	Yes	Yes
scaffold_10	4954102	Thhalv10016462m.g	T	C	No	No	Yes
scaffold_10	5794639	Thhalv10017409m.g	A	C	Yes	No	Yes
scaffold_10	6396102	Thhalv10016982m.g	A	T	Yes	No	Yes
scaffold_10	6396132	Thhalv10016982m.g	G	A	Yes	Yes	Yes
scaffold_10	7735334	Thhalv10016486m.g	C	T	Yes	No	Yes
scaffold_10	7735385	Thhalv10016486m.g	C	T	Yes	No	Yes
scaffold_10	7908107	Thhalv10016629m.g	C	T	Yes	Yes	Yes
scaffold_10	7957492	Thhalv10017283m.g	C	T	Yes	Yes	Yes
scaffold_10	8305571	Thhalv10016905m.g	T	G	Yes	Yes	Yes
scaffold_10	8305640	Thhalv10016905m.g	T	C	Yes	Yes	Yes
scaffold_10	8305676	Thhalv10016905m.g	A	G	Yes	Yes	Yes
scaffold_10	8545282	Thhalv10017417m.g	C	A	Yes	No	Yes
scaffold_10	8617584	Thhalv10017322m.g	C	G	Yes	Yes	Yes
scaffold_10	8617995	Thhalv10017322m.g	G	C	Yes	No	Yes
scaffold_10	9086437	Thhalv10017041m.g	A	C	Yes	Yes	Yes
scaffold_10	9474512	Thhalv10016958m.g	A	G	No	Yes	Yes
scaffold_10	9802505	Thhalv10017438m.g	T	C	Yes	Yes	Yes
scaffold_11	184284	Thhalv10022749m.g	G	T	Yes	Yes	Yes
scaffold_11	184470	Thhalv10022749m.g	G	C	Yes	Yes	Yes
scaffold_11	184507	Thhalv10022749m.g	T	C	Yes	Yes	Yes
scaffold_11	184622	Thhalv10022749m.g	C	G	Yes	Yes	Yes
scaffold_11	1964793	Thhalv10022709m.g	G	T	Yes	Yes	Yes
scaffold_11	6201436	Thhalv10022775m.g	C	G	Yes	Yes	Yes
scaffold_11	6201459	Thhalv10022775m.g	C	A	Yes	Yes	Yes
scaffold_11	6201543	Thhalv10022775m.g	A	G	Yes	Yes	Yes
scaffold_11	6201544	Thhalv10022775m.g	A	G	Yes	Yes	Yes
scaffold_12	10635370	Thhalv10002002m.g	T	A	No	Yes	Yes
scaffold_13	1053237	Thhalv10020440m.g	A	C	Yes	No	Yes
scaffold_13	1145211	Thhalv10020290m.g	G	C	No	Yes	Yes
scaffold_13	1145219	Thhalv10020290m.g	G	A	No	Yes	Yes
scaffold_13	1145320	Thhalv10020290m.g	A	G	No	Yes	Yes
scaffold_13	2387667	Thhalv10020718m.g	T	C	Yes	Yes	Yes
scaffold_13	307308	Thhalv10021276m.g	T	C	Yes	Yes	Yes
scaffold_13	4339489	Thhalv10020891m.g	T	G	Yes	Yes	Yes
scaffold_13	4546864	Thhalv10020979m.g	G	C	Yes	No	Yes
scaffold_13	4662140	Thhalv10020877m.g	C	G	Yes	Yes	Yes
scaffold_13	4666589	Thhalv10020881m.g	T	C	No	Yes	Yes
scaffold_13	5222688	Thhalv10022193m.g	G	A	Yes	Yes	Yes
scaffold_13	5222705	Thhalv10022193m.g	C	T	Yes	Yes	Yes
scaffold_13	5222774	Thhalv10022193m.g	G	A	Yes	No	Yes
scaffold_13	5293962	Thhalv10020621m.g	A	G	Yes	No	Yes
scaffold_13	5397318	Thhalv10021442m.g	G	T	Yes	No	Yes
scaffold_13	6311540	Thhalv10021699m.g	T	C	Yes	No	Yes
scaffold_13	6311616	Thhalv10021699m.g	A	G	Yes	Yes	Yes
scaffold_13	6311914	Thhalv10021699m.g	C	G	Yes	No	Yes
scaffold_13	6453149	Thhalv10020851m.g	T	C	Yes	Yes	Yes
scaffold_13	6453184	Thhalv10020851m.g	A	G	Yes	Yes	Yes
scaffold_13	6498060	Thhalv10020258m.g	C	T	No	No	Yes
scaffold_13	6498066	Thhalv10020258m.g	T	C	No	Yes	Yes
scaffold_13	6510434	n/a	C	T	Yes	No	No
scaffold_13	8053727	Thhalv10020195m.g	T	A	No	Yes	Yes
scaffold_13	8053784	Thhalv10020195m.g	T	A	No	Yes	Yes
scaffold_13	8121822	Thhalv10021441m.g	A	C	Yes	Yes	Yes
scaffold_13	8347793	Thhalv10021302m.g	T	C	No	Yes	Yes
scaffold_13	844914	Thhalv10020675m.g	G	A	Yes	Yes	Yes
scaffold_13	8450151	Thhalv10021350m.g	A	C	Yes	Yes	Yes
scaffold_13	8492962	Thhalv10020127m.g	G	A	Yes	Yes	Yes
scaffold_13	8493148	Thhalv10020127m.g	G	A	Yes	Yes	Yes
scaffold_13	884762	Thhalv10021557m.g	G	A	No	Yes	Yes
scaffold_13	885352	Thhalv10021557m.g	G	A	No	No	Yes
scaffold_13	8864070	Thhalv10020900m.g	A	G	Yes	Yes	Yes
scaffold_13	8864206	Thhalv10020900m.g	T	C	Yes	Yes	Yes
scaffold_13	8961476	Thhalv10022357m.g	T	C	Yes	No	Yes
scaffold_13	8962630	n/a	G	A	Yes	Yes	No
scaffold_13	8983081	Thhalv10020604m.g	A	G	Yes	Yes	Yes
scaffold_13	9086081	Thhalv10020493m.g	G	T	No	Yes	Yes
scaffold_14	2168445	Thhalv10027832m.g	G	A	No	Yes	Yes
scaffold_14	2168640	Thhalv10027832m.g	A	G	No	Yes	Yes
scaffold_14	2168686	Thhalv10027832m.g	A	G	No	Yes	Yes
scaffold_14	2466920	Thhalv10027752m.g	G	C	Yes	No	Yes
scaffold_15	147068	Thhalv10000191m.g	A	G	Yes	No	Yes
scaffold_15	147108	Thhalv10000191m.g	G	C	Yes	No	Yes
scaffold_15	2821380	Thhalv10000267m.g	A	C	Yes	Yes	Yes
scaffold_15	2822714	n/a	T	G	No	Yes	No
scaffold_15	2822773	n/a	A	G	Yes	Yes	No
scaffold_15	2822797	n/a	C	T	Yes	Yes	No
scaffold_15	89653	Thhalv10000249m.g	G	A	Yes	No	Yes
scaffold_16	1475722	Thhalv10010527m.g	G	A	No	Yes	Yes
scaffold_16	3281180	Thhalv10010366m.g	A	G	No	No	Yes
scaffold_16	3503457	Thhalv10010177m.g	G	T	No	Yes	Yes
scaffold_16	3505084	Thhalv10010177m.g	A	G	Yes	No	Yes
scaffold_16	3955288	Thhalv10010232m.g	C	T	No	Yes	Yes
scaffold_16	4392271	Thhalv10010432m.g	A	G	No	Yes	Yes
scaffold_16	4392340	Thhalv10010432m.g	G	T	No	Yes	Yes
scaffold_16	4392493	Thhalv10010432m.g	A	G	No	Yes	Yes
scaffold_17	3986053	Thhalv10003240m.g	A	C	No	No	Yes
scaffold_19	1668376	Thhalv10006181m.g	A	C	Yes	Yes	Yes
scaffold_19	2381139	Thhalv10006009m.g	A	G	Yes	No	Yes
scaffold_19	2415919	Thhalv10005930m.g	G	A	No	No	No
scaffold_19	943964	Thhalv10005892m.g	C	T	Yes	No	Yes
scaffold_19	946798	Thhalv10006511m.g	A	T	Yes	No	Yes
scaffold_2	10153874	Thhalv10012921m.g	G	A	No	Yes	Yes
scaffold_2	10153907	Thhalv10012921m.g	C	T	No	Yes	No
scaffold_2	1034528	Thhalv10014048m.g	G	A	Yes	Yes	Yes
scaffold_2	11232881	Thhalv10013908m.g	C	T	Yes	Yes	Yes
scaffold_2	11314398	Thhalv10013691m.g	A	C	No	Yes	No
scaffold_2	11677717	Thhalv10013746m.g	T	C	No	No	Yes
scaffold_2	11677929	Thhalv10013746m.g	A	G	No	No	Yes
scaffold_2	11865155	Thhalv10013056m.g	T	G	Yes	Yes	No
scaffold_2	12624481	Thhalv10015427m.g	T	A	No	Yes	Yes
scaffold_2	14565480	Thhalv10012603m.g	A	G	Yes	No	Yes
scaffold_2	14565552	Thhalv10012603m.g	G	A	Yes	No	Yes
scaffold_2	14565570	Thhalv10012603m.g	C	T	Yes	No	Yes
scaffold_2	14566020	Thhalv10012603m.g	T	C	Yes	No	Yes
scaffold_2	14566050	Thhalv10012603m.g	T	G	Yes	No	Yes
scaffold_2	14566218	Thhalv10012603m.g	G	A	Yes	No	Yes
scaffold_2	14566284	Thhalv10012603m.g	G	A	Yes	No	Yes
scaffold_2	14566335	Thhalv10012603m.g	G	A	Yes	No	Yes
scaffold_2	1777277	Thhalv10014679m.g	A	T	Yes	Yes	Yes
scaffold_2	2051904	Thhalv10012993m.g	G	A	No	Yes	Yes
scaffold_2	2051923	Thhalv10012993m.g	T	A	No	Yes	Yes
scaffold_2	226643	Thhalv10014179m.g	A	G	Yes	No	Yes
scaffold_2	2667367	Thhalv10013179m.g	T	C	Yes	No	No
scaffold_2	3011085	Thhalv10014959m.g	A	G	No	Yes	Yes
scaffold_2	3883135	Thhalv10015083m.g	A	G	Yes	No	No
scaffold_2	4403258	Thhalv10013800m.g	C	G	Yes	No	Yes
scaffold_2	4559999	Thhalv10013745m.g	C	T	Yes	Yes	Yes
scaffold_2	4854779	Thhalv10013803m.g	C	G	Yes	Yes	Yes
scaffold_2	4854979	Thhalv10013803m.g	C	T	Yes	Yes	Yes
scaffold_2	4855027	Thhalv10013803m.g	C	G	Yes	No	Yes
scaffold_2	5073568	Thhalv10014185m.g	T	C	No	Yes	Yes
scaffold_2	5190160	Thhalv10013907m.g	G	C	Yes	Yes	Yes
scaffold_2	5190322	Thhalv10013907m.g	G	T	Yes	Yes	Yes
scaffold_2	5341427	n/a	C	A	Yes	Yes	No
scaffold_2	5341477	n/a	C	T	Yes	Yes	No
scaffold_2	568171	Thhalv10012922m.g	C	A	Yes	No	Yes
scaffold_2	568337	Thhalv10012922m.g	A	C	Yes	No	Yes
scaffold_2	568535	Thhalv10012922m.g	G	T	Yes	No	Yes
scaffold_2	568577	Thhalv10012922m.g	A	G	Yes	No	Yes
scaffold_2	5872962	Thhalv10013104m.g	A	G	No	Yes	Yes
scaffold_2	5872994	Thhalv10013104m.g	G	A	No	Yes	Yes
scaffold_2	6030936	Thhalv10014327m.g	C	A	Yes	Yes	Yes
scaffold_2	6113183	Thhalv10012750m.g	A	T	Yes	Yes	Yes
scaffold_2	6167482	Thhalv10014292m.g	C	G	Yes	No	Yes
scaffold_2	6690641	Thhalv10014099m.g	C	T	Yes	Yes	Yes
scaffold_2	6905738	Thhalv10014622m.g	C	T	Yes	Yes	Yes
scaffold_2	7103756	Thhalv10014670m.g	G	A	Yes	No	Yes
scaffold_2	7103858	Thhalv10014670m.g	G	T	Yes	No	Yes
scaffold_2	7104038	Thhalv10014670m.g	A	G	Yes	Yes	Yes
scaffold_2	7104077	Thhalv10014670m.g	A	G	Yes	Yes	Yes
scaffold_2	7445033	Thhalv10013828m.g	C	T	Yes	Yes	Yes
scaffold_2	7445261	Thhalv10013828m.g	G	C	Yes	Yes	Yes
scaffold_2	7605081	Thhalv10014639m.g	A	T	Yes	Yes	Yes
scaffold_2	7947837	Thhalv10015882m.g	A	G	Yes	Yes	Yes
scaffold_2	8066135	Thhalv10013526m.g	G	A	Yes	No	Yes
scaffold_2	8066327	Thhalv10013526m.g	T	C	Yes	No	Yes
scaffold_2	8066402	Thhalv10013526m.g	A	G	Yes	No	Yes
scaffold_2	8916632	Thhalv10013555m.g	T	C	Yes	Yes	Yes
scaffold_2	8916704	Thhalv10013555m.g	G	A	Yes	Yes	Yes
scaffold_2	9100168	Thhalv10015060m.g	A	G	No	Yes	Yes
scaffold_2	9223525	Thhalv10014326m.g	T	C	Yes	Yes	Yes
scaffold_20	1450635	Thhalv10000948m.g	G	T	Yes	Yes	Yes
scaffold_20	2042992	Thhalv10000972m.g	A	G	Yes	Yes	Yes
scaffold_20	2407663	Thhalv10000848m.g	C	A	No	Yes	Yes
scaffold_20	2407729	Thhalv10000848m.g	G	A	No	Yes	Yes
scaffold_20	2507009	Thhalv10000946m.g	T	A	Yes	No	Yes
scaffold_20	267398	Thhalv10000869m.g	G	T	Yes	Yes	Yes
scaffold_22	1496760	Thhalv10001487m.g	G	C	Yes	No	Yes
scaffold_22	274825	Thhalv10001539m.g	A	T	No	Yes	Yes
scaffold_22	274954	Thhalv10001539m.g	C	T	No	Yes	Yes
scaffold_3	180120	Thhalv10028860m.g	A	G	Yes	Yes	Yes
scaffold_3	1990055	Thhalv10028630m.g	T	C	Yes	Yes	Yes
scaffold_3	2339390	n/a	G	T	Yes	Yes	No
scaffold_3	2617700	Thhalv10028808m.g	C	T	Yes	Yes	Yes
scaffold_3	2617754	Thhalv10028808m.g	T	C	Yes	Yes	Yes
scaffold_3	2617757	Thhalv10028808m.g	C	A	Yes	Yes	Yes
scaffold_3	2618707	Thhalv10028808m.g	G	C	Yes	Yes	Yes
scaffold_3	2618891	Thhalv10028808m.g	G	A	Yes	Yes	Yes
scaffold_3	3991843	Thhalv10028932m.g	G	C	Yes	Yes	Yes
scaffold_3	4933791	Thhalv10028922m.g	C	A	Yes	Yes	Yes
scaffold_3	4933843	Thhalv10028922m.g	G	C	Yes	No	Yes
scaffold_3	533941	Thhalv10028990m.g	C	T	Yes	No	Yes
scaffold_4	2076257	Thhalv10002410m.g	T	C	No	Yes	Yes
scaffold_4	2678027	Thhalv10002387m.g	G	A	No	Yes	Yes
scaffold_5	10191190	Thhalv10007967m.g	C	T	No	Yes	Yes
scaffold_5	11412441	Thhalv10007582m.g	G	A	No	Yes	Yes
scaffold_5	11480816	Thhalv10010010m.g	A	G	No	Yes	Yes
scaffold_5	12119467	Thhalv10008651m.g	T	A	Yes	Yes	Yes
scaffold_5	12199226	Thhalv10008682m.g	T	C	Yes	Yes	Yes
scaffold_5	12199443	Thhalv10008682m.g	G	A	Yes	Yes	Yes
scaffold_5	12653767	Thhalv10008221m.g	T	G	No	No	Yes
scaffold_5	12875885	Thhalv10008616m.g	A	G	Yes	Yes	Yes
scaffold_5	12944900	Thhalv10009047m.g	A	G	Yes	No	Yes
scaffold_5	12945020	Thhalv10009047m.g	T	C	Yes	No	Yes
scaffold_5	12945035	Thhalv10009047m.g	C	T	Yes	No	Yes
scaffold_5	13592293	Thhalv10007634m.g	G	C	No	Yes	Yes
scaffold_5	13645354	Thhalv10006971m.g	C	T	Yes	Yes	Yes
scaffold_5	14715700	Thhalv10007802m.g	A	G	Yes	Yes	Yes
scaffold_5	14801382	Thhalv10009692m.g	A	C	Yes	Yes	Yes
scaffold_5	3099992	Thhalv10007801m.g	A	T	Yes	No	Yes
scaffold_5	4833153	Thhalv10008476m.g	C	A	No	Yes	Yes
scaffold_5	4833324	Thhalv10008476m.g	G	A	Yes	No	Yes
scaffold_5	4833369	Thhalv10008476m.g	C	T	Yes	No	Yes
scaffold_5	4833467	Thhalv10008476m.g	C	G	Yes	No	Yes
scaffold_5	6540476	Thhalv10008578m.g	T	C	Yes	Yes	Yes
scaffold_5	6540491	Thhalv10008578m.g	A	G	Yes	Yes	Yes
scaffold_5	6656630	Thhalv10008695m.g	C	G	Yes	Yes	Yes
scaffold_5	7363327	Thhalv10008173m.g	T	C	Yes	Yes	Yes
scaffold_5	8469262	Thhalv10008313m.g	A	C	Yes	Yes	Yes
scaffold_5	8473424	Thhalv10008706m.g	A	G	Yes	Yes	Yes
scaffold_5	8744674	Thhalv10008201m.g	A	G	Yes	Yes	Yes
scaffold_5	8745635	Thhalv10008201m.g	G	T	Yes	Yes	Yes
scaffold_5	8745767	Thhalv10008201m.g	G	C	Yes	Yes	Yes
scaffold_5	8779602	Thhalv10008761m.g	C	T	Yes	No	Yes
scaffold_5	9021475	Thhalv10007212m.g	T	C	Yes	Yes	Yes
scaffold_5	9301807	Thhalv10008183m.g	G	A	Yes	No	Yes
scaffold_5	9642265	Thhalv10006749m.g	A	G	Yes	No	Yes
scaffold_6	102710	Thhalv10004906m.g	G	A	No	Yes	Yes
scaffold_6	102910	Thhalv10004906m.g	A	G	Yes	Yes	Yes
scaffold_6	11177021	Thhalv10004217m.g	A	G	Yes	Yes	Yes
scaffold_6	204320	Thhalv10004563m.g	T	C	Yes	No	Yes
scaffold_6	2345493	Thhalv10004141m.g	T	G	Yes	Yes	Yes
scaffold_6	2345502	Thhalv10004141m.g	T	G	Yes	No	Yes
scaffold_6	2345532	Thhalv10004141m.g	C	T	Yes	Yes	Yes
scaffold_6	2345637	Thhalv10004141m.g	A	C	Yes	No	Yes
scaffold_6	2345703	Thhalv10004141m.g	G	A	Yes	No	Yes
scaffold_6	2345710	Thhalv10004141m.g	T	A	Yes	No	Yes
scaffold_6	2489222	Thhalv10004743m.g	A	G	Yes	Yes	Yes
scaffold_6	2710700	Thhalv10003976m.g	C	A	Yes	Yes	Yes
scaffold_6	3096657	Thhalv10004005m.g	T	C	No	No	Yes
scaffold_6	3663016	Thhalv10004736m.g	G	C	Yes	No	Yes
scaffold_6	3900262	Thhalv10003698m.g	G	C	Yes	Yes	Yes
scaffold_6	5026592	Thhalv10003930m.g	T	C	No	Yes	No
scaffold_6	521310	Thhalv10004607m.g	G	T	Yes	Yes	Yes
scaffold_6	5422592	Thhalv10004355m.g	T	C	Yes	Yes	Yes
scaffold_6	6054929	Thhalv10004747m.g	A	G	No	Yes	Yes
scaffold_6	6319765	Thhalv10004768m.g	C	G	Yes	Yes	Yes
scaffold_6	6493345	Thhalv10004062m.g	T	A	No	Yes	Yes
scaffold_6	6493426	Thhalv10004062m.g	G	A	No	Yes	Yes
scaffold_6	7544100	Thhalv10004560m.g	C	T	Yes	Yes	Yes
scaffold_7	1064006	Thhalv10011696m.g	G	T	No	No	Yes
scaffold_7	1064112	Thhalv10011696m.g	G	A	No	Yes	Yes
scaffold_7	1064183	Thhalv10011696m.g	A	G	No	Yes	Yes
scaffold_7	12530374	Thhalv10011718m.g	A	T	Yes	Yes	Yes
scaffold_7	12530379	Thhalv10011718m.g	T	G	Yes	Yes	Yes
scaffold_7	12551992	Thhalv10011377m.g	A	G	No	No	Yes
scaffold_7	1401302	Thhalv10011607m.g	T	C	Yes	No	Yes
scaffold_7	1593633	Thhalv10011571m.g	T	C	No	Yes	Yes
scaffold_7	1632785	Thhalv10011384m.g	C	T	Yes	Yes	Yes
scaffold_7	1633926	Thhalv10011384m.g	G	A	Yes	Yes	Yes
scaffold_7	1928622	Thhalv10011239m.g	C	G	No	No	Yes
scaffold_7	1928690	Thhalv10011239m.g	A	G	No	No	Yes
scaffold_7	2507308	Thhalv10012263m.g	C	A	Yes	No	Yes
scaffold_7	2919681	Thhalv10011315m.g	G	A	Yes	Yes	Yes
scaffold_7	9162619	Thhalv10011464m.g	G	A	Yes	No	Yes
scaffold_8	1442327	Thhalv10023290m.g	T	C	No	No	Yes
scaffold_8	2017967	Thhalv10023595m.g	C	G	Yes	Yes	Yes
scaffold_8	25289	Thhalv10023504m.g	T	G	Yes	Yes	Yes
scaffold_9	11992	Thhalv10019688m.g	C	T	No	Yes	Yes
scaffold_9	12013	Thhalv10019688m.g	C	T	No	Yes	No
scaffold_9	12089	n/a	C	T	No	Yes	No
scaffold_9	1967191	Thhalv10018373m.g	A	T	Yes	Yes	Yes
scaffold_9	2677321	Thhalv10018504m.g	A	G	Yes	Yes	Yes
scaffold_9	2677327	Thhalv10018504m.g	T	A	Yes	Yes	Yes
scaffold_9	3394701	Thhalv10019450m.g	A	C	No	Yes	Yes
scaffold_9	3407068	Thhalv10018502m.g	A	C	Yes	Yes	Yes
scaffold_9	3444836	Thhalv10019138m.g	C	T	Yes	No	Yes
scaffold_9	3444847	Thhalv10019138m.g	C	A	Yes	No	Yes
scaffold_9	4197834	Thhalv10018257m.g	T	G	No	Yes	Yes
scaffold_9	557660	Thhalv10018657m.g	T	A	Yes	Yes	Yes
scaffold_9	6204459	Thhalv10019051m.g	A	G	Yes	No	Yes
scaffold_9	6400681	Thhalv10018718m.g	C	T	Yes	No	Yes
scaffold_9	834089	Thhalv10018565m.g	T	C	Yes	No	Yes
scaffold_9	6185183	XLOC_026389	A	G	Yes	Yes	No
scaffold_7	4624702	XLOC_023642	C	T	Yes	Yes	No
scaffold_6	4894627	n/a	G	A	Yes	Yes	No
scaffold_6	4894864	n/a	T	C	Yes	Yes	No
scaffold_6	5447217	XLOC_021417	G	A	Yes	Yes	No
scaffold_6	5447426	XLOC_021417	T	C	Yes	Yes	No
scaffold_6	2043726	XLOC_021005	T	C	Yes	Yes	No
scaffold_6	1717192	XLOC_020967	A	G	Yes	Yes	No
scaffold_6	1717222	XLOC_020967	C	T	Yes	Yes	No
scaffold_6	1717321	XLOC_020967	C	T	Yes	Yes	No
scaffold_6	1717323	XLOC_020967	A	T	Yes	Yes	No
scaffold_6	1718015	XLOC_020967	G	T	Yes	Yes	No
scaffold_6	1718036	XLOC_020967	G	T	Yes	Yes	No
scaffold_6	1718204	XLOC_020967	A	G	Yes	Yes	No
scaffold_6	1718213	XLOC_020967	G	A	Yes	Yes	No
scaffold_5	10993499	XLOC_020729	C	T	Yes	Yes	No
scaffold_4	10220811	XLOC_017577	C	A	Yes	Yes	No
scaffold_4	5982063	XLOC_017574	T	A	Yes	Yes	No
scaffold_4	2857983	XLOC_017266	G	A	Yes	Yes	No
scaffold_3	3112059	XLOC_016854	C	T	Yes	Yes	No
scaffold_23	961629	XLOC_015737	G	T	Yes	Yes	No
scaffold_20	1150798	XLOC_015022	T	G	Yes	Yes	No
scaffold_2	8158807	XLOC_014723	T	G	Yes	Yes	No
scaffold_2	8159055	XLOC_014723	T	C	Yes	Yes	No
scaffold_2	8159158	XLOC_014723	T	C	Yes	Yes	No
scaffold_2	8159176	XLOC_014723	T	C	Yes	Yes	No
scaffold_2	8159195	XLOC_014723	G	A	Yes	Yes	No
scaffold_2	3321701	n/a	C	G	Yes	Yes	No
scaffold_18	1294570	XLOC_010727	A	G	Yes	Yes	No
scaffold_15	741636	XLOC_009420	A	G	Yes	Yes	No
scaffold_15	741637	XLOC_009420	A	G	Yes	Yes	No
scaffold_15	741735	XLOC_009420	T	A	Yes	Yes	No
scaffold_15	3178097	XLOC_009286	T	G	Yes	Yes	No
scaffold_15	3180265	XLOC_009286	G	T	Yes	Yes	No
scaffold_15	3180381	XLOC_009286	A	G	Yes	Yes	No
scaffold_14	8778882	XLOC_008742	G	A	Yes	Yes	No
scaffold_14	3955550	XLOC_008185	A	T	Yes	Yes	No
scaffold_14	3956040	XLOC_008185	T	C	Yes	Yes	No
scaffold_14	3956063	XLOC_008185	A	C	Yes	Yes	No
scaffold_13	5194379	XLOC_008047	G	A	Yes	Yes	No
scaffold_13	5194419	XLOC_008047	C	T	Yes	Yes	No
scaffold_13	5194495	XLOC_008047	A	G	Yes	Yes	No
scaffold_13	5194543	XLOC_008047	A	G	Yes	Yes	No
scaffold_12	337919	XLOC_005373	A	G	Yes	Yes	No
scaffold_12	338216	XLOC_005373	T	C	Yes	Yes	No
scaffold_12	338305	XLOC_005373	T	C	Yes	Yes	No
scaffold_11	7275458	XLOC_005312	C	A	Yes	Yes	No
scaffold_11	7276250	XLOC_005312	A	G	Yes	Yes	No
scaffold_11	7276330	XLOC_005312	C	T	Yes	Yes	No
scaffold_11	7276347	XLOC_005312	G	A	Yes	Yes	No
scaffold_10	5710426	XLOC_004070	T	C	Yes	Yes	No
scaffold_1	7383607	XLOC_003050	A	G	Yes	Yes	No
scaffold_1	9221989	XLOC_002617	A	G	Yes	Yes	No
scaffold_1	4351959	XLOC_002032	C	A	Yes	Yes	No
scaffold_1	3657559	XLOC_001953	T	C	Yes	Yes	No
scaffold_1	1446337	XLOC_000171	A	T	Yes	Yes	No
scaffold_3	423598	Thhalv10029534m.g	G	C	Yes	Yes	No
scaffold_3	6834968	Thhalv10029431m.g	T	G	Yes	Yes	No
scaffold_3	584001	Thhalv10029349m.g	C	T	Yes	Yes	No
scaffold_3	584013	Thhalv10029349m.g	T	C	Yes	Yes	No
scaffold_3	584066	Thhalv10029349m.g	C	G	Yes	Yes	No
scaffold_3	160906	Thhalv10029186m.g	T	C	Yes	Yes	No
scaffold_3	15059142	Thhalv10029139m.g	G	A	Yes	Yes	No
scaffold_3	12727855	Thhalv10029123m.g	A	G	Yes	Yes	No
scaffold_3	12728535	Thhalv10029123m.g	G	A	Yes	Yes	No
scaffold_3	1125716	Thhalv10029091m.g	T	G	Yes	Yes	No
scaffold_3	1125804	Thhalv10029091m.g	A	G	Yes	Yes	No
scaffold_3	1126270	Thhalv10029091m.g	C	T	Yes	Yes	No
scaffold_3	1126317	Thhalv10029091m.g	G	A	Yes	Yes	No
scaffold_3	7168538	Thhalv10029087m.g	G	A	Yes	Yes	No
scaffold_3	1413080	Thhalv10029079m.g	A	G	Yes	Yes	No
scaffold_3	858637	Thhalv10029076m.g	G	A	Yes	Yes	No
scaffold_3	2811331	Thhalv10029067m.g	A	C	Yes	Yes	No
scaffold_3	7007570	Thhalv10029062m.g	A	G	Yes	Yes	No
scaffold_3	249932	Thhalv10029049m.g	G	T	Yes	Yes	No
scaffold_3	7427577	Thhalv10029046m.g	G	A	Yes	Yes	No
scaffold_3	56939	Thhalv10029042m.g	G	T	Yes	Yes	No
scaffold_3	1117864	Thhalv10029020m.g	G	C	Yes	Yes	No
scaffold_3	1117903	Thhalv10029020m.g	C	T	Yes	Yes	No
scaffold_3	1118158	Thhalv10029020m.g	G	A	Yes	Yes	No
scaffold_3	7373065	Thhalv10029015m.g	A	T	Yes	Yes	No
scaffold_3	13207122	Thhalv10029008m.g	A	G	Yes	Yes	No
scaffold_3	946585	Thhalv10028985m.g	C	A	Yes	Yes	No
scaffold_3	1060984	Thhalv10028960m.g	A	G	Yes	Yes	No
scaffold_3	1061154	Thhalv10028960m.g	G	A	Yes	Yes	No
scaffold_3	5422934	Thhalv10028955m.g	T	G	Yes	Yes	No
scaffold_3	5423221	Thhalv10028955m.g	A	T	Yes	Yes	No
scaffold_3	5423416	Thhalv10028955m.g	A	G	Yes	Yes	No
scaffold_3	5423438	Thhalv10028955m.g	G	T	Yes	Yes	No
scaffold_3	5423444	Thhalv10028955m.g	G	A	Yes	Yes	No
scaffold_3	692939	Thhalv10028933m.g	A	G	Yes	Yes	No
scaffold_3	693018	Thhalv10028933m.g	C	T	Yes	Yes	No
scaffold_3	17124555	Thhalv10028929m.g	G	A	Yes	Yes	No
scaffold_3	7163022	Thhalv10028908m.g	C	G	Yes	Yes	No
scaffold_3	1237375	Thhalv10028900m.g	A	C	Yes	Yes	No
scaffold_3	1237381	Thhalv10028900m.g	A	G	Yes	Yes	No
scaffold_3	11336760	Thhalv10028882m.g	A	C	Yes	Yes	No
scaffold_3	1247971	Thhalv10028877m.g	A	T	Yes	Yes	No
scaffold_3	1247975	Thhalv10028877m.g	T	G	Yes	Yes	No
scaffold_3	1248984	Thhalv10028877m.g	T	C	Yes	Yes	No
scaffold_3	1249499	Thhalv10028877m.g	C	G	Yes	Yes	No
scaffold_3	759564	Thhalv10028870m.g	G	A	Yes	Yes	No
scaffold_3	5309410	Thhalv10028863m.g	T	C	Yes	Yes	No
scaffold_3	5309425	Thhalv10028863m.g	A	G	Yes	Yes	No
scaffold_3	5309583	Thhalv10028863m.g	G	A	Yes	Yes	No
scaffold_3	5309619	Thhalv10028863m.g	C	T	Yes	Yes	No
scaffold_3	5309694	Thhalv10028863m.g	C	T	Yes	Yes	No
scaffold_3	5309706	Thhalv10028863m.g	T	C	Yes	Yes	No
scaffold_3	5310060	Thhalv10028863m.g	T	C	Yes	Yes	No
scaffold_3	11747722	Thhalv10028848m.g	A	T	Yes	Yes	No
scaffold_3	1242844	Thhalv10028824m.g	A	G	Yes	Yes	No
scaffold_3	1149273	Thhalv10028823m.g	T	C	Yes	Yes	No
scaffold_3	1149277	Thhalv10028823m.g	T	C	Yes	Yes	No
scaffold_3	11991363	Thhalv10028819m.g	G	T	Yes	Yes	No
scaffold_3	11991383	Thhalv10028819m.g	A	C	Yes	Yes	No
scaffold_3	1711307	Thhalv10028812m.g	G	A	Yes	Yes	No
scaffold_3	11370821	Thhalv10028810m.g	G	A	Yes	Yes	No
scaffold_3	8154191	Thhalv10028805m.g	A	T	Yes	Yes	No
scaffold_3	15092477	Thhalv10028745m.g	A	G	Yes	Yes	No
scaffold_3	327673	Thhalv10028738m.g	G	A	Yes	Yes	No
scaffold_3	7469169	Thhalv10028731m.g	T	C	Yes	Yes	No
scaffold_3	817444	Thhalv10028715m.g	C	T	Yes	Yes	No
scaffold_3	3598450	Thhalv10028695m.g	A	G	Yes	Yes	No
scaffold_3	3598483	Thhalv10028695m.g	T	G	Yes	Yes	No
scaffold_3	1301213	Thhalv10028691m.g	T	C	Yes	Yes	No
scaffold_3	36621	Thhalv10028687m.g	G	A	Yes	Yes	No
scaffold_3	36771	Thhalv10028687m.g	G	T	Yes	Yes	No
scaffold_3	36834	Thhalv10028687m.g	T	C	Yes	Yes	No
scaffold_3	37036	Thhalv10028687m.g	G	T	Yes	Yes	No
scaffold_3	38842	Thhalv10028687m.g	T	A	Yes	Yes	No
scaffold_3	450864	Thhalv10028675m.g	C	T	Yes	Yes	No
scaffold_3	451393	Thhalv10028675m.g	T	C	Yes	Yes	No
scaffold_3	1477360	Thhalv10028659m.g	A	T	Yes	Yes	No
scaffold_3	1439642	Thhalv10028651m.g	A	G	Yes	Yes	No
scaffold_3	461082	Thhalv10028649m.g	C	A	Yes	Yes	No
scaffold_3	461239	Thhalv10028649m.g	A	G	Yes	Yes	No
scaffold_3	461242	Thhalv10028649m.g	A	G	Yes	Yes	No
scaffold_3	462788	Thhalv10028649m.g	A	T	Yes	Yes	No
scaffold_3	3730017	Thhalv10028643m.g	T	G	Yes	Yes	No
scaffold_3	2359364	Thhalv10028642m.g	C	T	Yes	Yes	No
scaffold_3	2359367	Thhalv10028642m.g	G	A	Yes	Yes	No
scaffold_3	2359430	Thhalv10028642m.g	A	G	Yes	Yes	No
scaffold_3	2359742	Thhalv10028642m.g	T	G	Yes	Yes	No
scaffold_3	2359759	Thhalv10028642m.g	G	A	Yes	Yes	No
scaffold_3	2359836	Thhalv10028642m.g	C	T	Yes	Yes	No
scaffold_3	9627148	Thhalv10028615m.g	G	T	Yes	Yes	No
scaffold_3	5326039	Thhalv10028610m.g	C	G	Yes	Yes	No
scaffold_3	1251890	Thhalv10028599m.g	G	A	Yes	Yes	No
scaffold_3	1253350	Thhalv10028599m.g	G	C	Yes	Yes	No
scaffold_3	3233148	Thhalv10028580m.g	C	G	Yes	Yes	No
scaffold_3	3233436	Thhalv10028580m.g	A	G	Yes	Yes	No
scaffold_3	3233486	Thhalv10028580m.g	A	C	Yes	Yes	No
scaffold_3	872531	Thhalv10028577m.g	T	C	Yes	Yes	No
scaffold_3	874163	Thhalv10028577m.g	C	A	Yes	Yes	No
scaffold_3	874166	Thhalv10028577m.g	G	C	Yes	Yes	No
scaffold_3	874259	Thhalv10028577m.g	A	G	Yes	Yes	No
scaffold_3	922357	Thhalv10028576m.g	C	T	Yes	Yes	No
scaffold_3	922510	Thhalv10028576m.g	T	C	Yes	Yes	No
scaffold_3	28132	Thhalv10028565m.g	G	A	Yes	Yes	No
scaffold_3	28647	Thhalv10028565m.g	T	C	Yes	Yes	No
scaffold_3	169066	Thhalv10028550m.g	T	G	Yes	Yes	No
scaffold_3	3836341	Thhalv10028549m.g	T	G	Yes	Yes	No
scaffold_3	758668	Thhalv10028544m.g	G	A	Yes	Yes	No
scaffold_3	1691104	Thhalv10028530m.g	C	T	Yes	Yes	No
scaffold_3	1646166	Thhalv10028489m.g	C	T	Yes	Yes	No
scaffold_3	6835995	Thhalv10028483m.g	T	A	Yes	Yes	No
scaffold_3	6320753	Thhalv10028480m.g	G	A	Yes	Yes	No
scaffold_3	1235395	Thhalv10028463m.g	C	T	Yes	Yes	No
scaffold_3	790040	Thhalv10028392m.g	G	T	Yes	Yes	No
scaffold_3	790281	Thhalv10028392m.g	T	C	Yes	Yes	No
scaffold_14	2968118	Thhalv10028016m.g	G	A	Yes	Yes	No
scaffold_14	3782209	Thhalv10027983m.g	T	C	Yes	Yes	No
scaffold_14	3782984	Thhalv10027983m.g	T	C	Yes	Yes	No
scaffold_14	3783627	Thhalv10027983m.g	T	C	Yes	Yes	No
scaffold_14	3783757	Thhalv10027983m.g	A	G	Yes	Yes	No
scaffold_14	3783906	Thhalv10027983m.g	T	A	Yes	Yes	No
scaffold_14	2384692	Thhalv10027977m.g	C	T	Yes	Yes	No
scaffold_14	4392691	Thhalv10027974m.g	C	T	Yes	Yes	No
scaffold_14	6508665	Thhalv10027972m.g	A	G	Yes	Yes	No
scaffold_14	6508718	Thhalv10027972m.g	T	A	Yes	Yes	No
scaffold_14	4139948	Thhalv10027971m.g	C	G	Yes	Yes	No
scaffold_14	3379743	Thhalv10027970m.g	G	A	Yes	Yes	No
scaffold_14	6512839	Thhalv10027968m.g	G	A	Yes	Yes	No
scaffold_14	2948669	Thhalv10027964m.g	G	C	Yes	Yes	No
scaffold_14	2555576	Thhalv10027958m.g	A	C	Yes	Yes	No
scaffold_14	2555794	Thhalv10027958m.g	T	C	Yes	Yes	No
scaffold_14	2556293	Thhalv10027958m.g	G	C	Yes	Yes	No
scaffold_14	2556318	Thhalv10027958m.g	C	T	Yes	Yes	No
scaffold_14	2152084	Thhalv10027949m.g	A	C	Yes	Yes	No
scaffold_14	2152085	Thhalv10027949m.g	T	C	Yes	Yes	No
scaffold_14	4034488	Thhalv10027944m.g	C	T	Yes	Yes	No
scaffold_14	2271218	Thhalv10027936m.g	A	G	Yes	Yes	No
scaffold_14	2271846	Thhalv10027936m.g	C	A	Yes	Yes	No
scaffold_14	2662726	Thhalv10027931m.g	G	C	Yes	Yes	No
scaffold_14	1617049	Thhalv10027929m.g	C	T	Yes	Yes	No
scaffold_14	1617061	Thhalv10027929m.g	T	C	Yes	Yes	No
scaffold_14	4885273	Thhalv10027927m.g	A	G	Yes	Yes	No
scaffold_14	4885276	Thhalv10027927m.g	T	A	Yes	Yes	No
scaffold_14	4912377	Thhalv10027926m.g	C	T	Yes	Yes	No
scaffold_14	4912481	Thhalv10027926m.g	A	C	Yes	Yes	No
scaffold_14	4913073	Thhalv10027926m.g	A	T	Yes	Yes	No
scaffold_14	6881123	Thhalv10027912m.g	T	G	Yes	Yes	No
scaffold_14	6875504	Thhalv10027902m.g	T	G	Yes	Yes	No
scaffold_14	6877240	Thhalv10027902m.g	C	A	Yes	Yes	No
scaffold_14	6877532	Thhalv10027902m.g	T	G	Yes	Yes	No
scaffold_14	2811564	Thhalv10027900m.g	G	A	Yes	Yes	No
scaffold_14	2811628	Thhalv10027900m.g	C	G	Yes	Yes	No
scaffold_14	2812339	Thhalv10027900m.g	C	A	Yes	Yes	No
scaffold_14	2812376	Thhalv10027900m.g	C	G	Yes	Yes	No
scaffold_14	2812475	Thhalv10027900m.g	T	A	Yes	Yes	No
scaffold_14	2812509	Thhalv10027900m.g	C	T	Yes	Yes	No
scaffold_14	2812512	Thhalv10027900m.g	G	A	Yes	Yes	No
scaffold_14	2812711	Thhalv10027900m.g	T	C	Yes	Yes	No
scaffold_14	5765702	Thhalv10027897m.g	T	C	Yes	Yes	No
scaffold_14	5766023	Thhalv10027897m.g	C	T	Yes	Yes	No
scaffold_14	5766026	Thhalv10027897m.g	T	C	Yes	Yes	No
scaffold_14	5766612	Thhalv10027897m.g	A	C	Yes	Yes	No
scaffold_14	5766727	Thhalv10027897m.g	C	T	Yes	Yes	No
scaffold_14	5767035	Thhalv10027897m.g	C	T	Yes	Yes	No
scaffold_14	5767044	Thhalv10027897m.g	A	G	Yes	Yes	No
scaffold_14	5767047	Thhalv10027897m.g	G	A	Yes	Yes	No
scaffold_14	5767207	Thhalv10027897m.g	T	G	Yes	Yes	No
scaffold_14	5767348	Thhalv10027897m.g	T	C	Yes	Yes	No
scaffold_14	3770758	Thhalv10027888m.g	G	C	Yes	Yes	No
scaffold_14	3771172	Thhalv10027888m.g	A	G	Yes	Yes	No
scaffold_14	5332456	Thhalv10027870m.g	A	T	Yes	Yes	No
scaffold_14	6934617	Thhalv10027857m.g	A	T	Yes	Yes	No
scaffold_14	6935151	Thhalv10027857m.g	C	G	Yes	Yes	No
scaffold_14	2733539	Thhalv10027847m.g	G	A	Yes	Yes	No
scaffold_14	3161807	Thhalv10027843m.g	A	C	Yes	Yes	No
scaffold_14	3162415	Thhalv10027843m.g	C	T	Yes	Yes	No
scaffold_14	3162589	Thhalv10027843m.g	T	C	Yes	Yes	No
scaffold_14	3162625	Thhalv10027843m.g	C	T	Yes	Yes	No
scaffold_14	3162730	Thhalv10027843m.g	A	C	Yes	Yes	No
scaffold_14	3162945	Thhalv10027843m.g	T	G	Yes	Yes	No
scaffold_14	3163817	Thhalv10027843m.g	T	C	Yes	Yes	No
scaffold_14	3166573	Thhalv10027828m.g	G	A	Yes	Yes	No
scaffold_14	3166621	Thhalv10027828m.g	T	G	Yes	Yes	No
scaffold_14	3167469	Thhalv10027828m.g	C	T	Yes	Yes	No
scaffold_14	2798207	Thhalv10027826m.g	A	G	Yes	Yes	No
scaffold_14	5747361	Thhalv10027821m.g	A	G	Yes	Yes	No
scaffold_14	3665589	Thhalv10027820m.g	T	C	Yes	Yes	No
scaffold_14	3665614	Thhalv10027820m.g	G	T	Yes	Yes	No
scaffold_14	3666501	Thhalv10027820m.g	T	C	Yes	Yes	No
scaffold_14	3667010	Thhalv10027820m.g	G	A	Yes	Yes	No
scaffold_14	3667069	Thhalv10027820m.g	T	C	Yes	Yes	No
scaffold_14	3667172	Thhalv10027820m.g	T	A	Yes	Yes	No
scaffold_14	3667184	Thhalv10027820m.g	G	T	Yes	Yes	No
scaffold_14	6687528	Thhalv10027817m.g	T	C	Yes	Yes	No
scaffold_14	3033327	Thhalv10027799m.g	C	T	Yes	Yes	No
scaffold_14	3264975	Thhalv10027794m.g	C	T	Yes	Yes	No
scaffold_14	3266360	Thhalv10027794m.g	T	C	Yes	Yes	No
scaffold_14	3266530	Thhalv10027794m.g	G	T	Yes	Yes	No
scaffold_14	3266739	Thhalv10027794m.g	T	C	Yes	Yes	No
scaffold_14	3267191	Thhalv10027794m.g	G	A	Yes	Yes	No
scaffold_14	4240500	Thhalv10027782m.g	A	G	Yes	Yes	No
scaffold_14	3081875	Thhalv10027769m.g	A	G	Yes	Yes	No
scaffold_14	2311748	Thhalv10027765m.g	C	T	Yes	Yes	No
scaffold_14	2311853	Thhalv10027765m.g	A	C	Yes	Yes	No
scaffold_14	5237821	Thhalv10027757m.g	T	C	Yes	Yes	No
scaffold_14	5237855	Thhalv10027757m.g	T	A	Yes	Yes	No
scaffold_14	2165726	Thhalv10027689m.g	G	C	Yes	Yes	No
scaffold_14	2165753	Thhalv10027689m.g	T	C	Yes	Yes	No
scaffold_14	2400595	Thhalv10027655m.g	T	G	Yes	Yes	No
scaffold_14	2998457	Thhalv10027650m.g	A	G	Yes	Yes	No
scaffold_14	2998535	Thhalv10027650m.g	C	T	Yes	Yes	No
scaffold_14	2998897	Thhalv10027650m.g	T	C	Yes	Yes	No
scaffold_14	2999059	Thhalv10027650m.g	T	C	Yes	Yes	No
scaffold_14	2999074	Thhalv10027650m.g	G	A	Yes	Yes	No
scaffold_14	2999164	Thhalv10027650m.g	C	T	Yes	Yes	No
scaffold_14	3000027	Thhalv10027650m.g	A	G	Yes	Yes	No
scaffold_14	6735118	Thhalv10027640m.g	C	T	Yes	Yes	No
scaffold_14	6735662	Thhalv10027640m.g	T	G	Yes	Yes	No
scaffold_14	6737891	Thhalv10027640m.g	C	G	Yes	Yes	No
scaffold_14	3535300	Thhalv10027630m.g	T	G	Yes	Yes	No
scaffold_14	2347207	Thhalv10027620m.g	A	G	Yes	Yes	No
scaffold_14	3444820	Thhalv10027617m.g	A	G	Yes	Yes	No
scaffold_14	3445018	Thhalv10027617m.g	G	A	Yes	Yes	No
scaffold_14	3451356	Thhalv10027617m.g	G	T	Yes	Yes	No
scaffold_14	3451531	Thhalv10027617m.g	C	T	Yes	Yes	No
scaffold_1	6901165	Thhalv10027272m.g	C	T	Yes	Yes	No
scaffold_1	10740810	Thhalv10027070m.g	C	T	Yes	Yes	No
scaffold_1	9318206	Thhalv10027050m.g	A	G	Yes	Yes	No
scaffold_1	9318218	Thhalv10027050m.g	C	T	Yes	Yes	No
scaffold_1	6312660	Thhalv10027016m.g	G	A	Yes	Yes	No
scaffold_1	6312717	Thhalv10027016m.g	T	A	Yes	Yes	No
scaffold_1	6312756	Thhalv10027016m.g	C	T	Yes	Yes	No
scaffold_1	10740226	Thhalv10026910m.g	A	T	Yes	Yes	No
scaffold_1	19251455	Thhalv10026882m.g	A	G	Yes	Yes	No
scaffold_1	19251940	Thhalv10026882m.g	C	A	Yes	Yes	No
scaffold_1	829101	Thhalv10026770m.g	G	C	Yes	Yes	No
scaffold_1	830174	Thhalv10026770m.g	G	A	Yes	Yes	No
scaffold_1	2620073	Thhalv10026741m.g	C	A	Yes	Yes	No
scaffold_1	2620169	Thhalv10026741m.g	A	T	Yes	Yes	No
scaffold_1	5667520	Thhalv10026732m.g	T	C	Yes	Yes	No
scaffold_1	3919048	Thhalv10026719m.g	A	G	Yes	Yes	No
scaffold_1	4111319	Thhalv10026681m.g	C	T	Yes	Yes	No
scaffold_1	4111714	Thhalv10026681m.g	A	C	Yes	Yes	No
scaffold_1	824466	Thhalv10026679m.g	G	A	Yes	Yes	No
scaffold_1	11169993	Thhalv10026659m.g	A	T	Yes	Yes	No
scaffold_1	5632013	Thhalv10026654m.g	C	T	Yes	Yes	No
scaffold_1	5632106	Thhalv10026654m.g	C	T	Yes	Yes	No
scaffold_1	14232111	Thhalv10026643m.g	T	C	Yes	Yes	No
scaffold_1	10722287	Thhalv10026636m.g	G	A	Yes	Yes	No
scaffold_1	10722464	Thhalv10026636m.g	G	C	Yes	Yes	No
scaffold_1	7622959	Thhalv10026628m.g	T	C	Yes	Yes	No
scaffold_1	2325362	Thhalv10026627m.g	T	C	Yes	Yes	No
scaffold_1	2292797	Thhalv10026606m.g	T	C	Yes	Yes	No
scaffold_1	2731597	Thhalv10026604m.g	C	T	Yes	Yes	No
scaffold_1	15223742	Thhalv10026592m.g	G	C	Yes	Yes	No
scaffold_1	10684010	Thhalv10026582m.g	C	A	Yes	Yes	No
scaffold_1	4550064	Thhalv10026574m.g	G	T	Yes	Yes	No
scaffold_1	8232043	Thhalv10026571m.g	G	C	Yes	Yes	No
scaffold_1	8232083	Thhalv10026571m.g	G	A	Yes	Yes	No
scaffold_1	8232122	Thhalv10026571m.g	T	A	Yes	Yes	No
scaffold_1	14877131	Thhalv10026557m.g	A	C	Yes	Yes	No
scaffold_1	5953604	Thhalv10026549m.g	G	A	Yes	Yes	No
scaffold_1	8399252	Thhalv10026533m.g	A	C	Yes	Yes	No
scaffold_1	5174572	Thhalv10026527m.g	T	C	Yes	Yes	No
scaffold_1	8230051	Thhalv10026504m.g	G	T	Yes	Yes	No
scaffold_1	7024195	Thhalv10026489m.g	A	G	Yes	Yes	No
scaffold_1	6736791	Thhalv10026481m.g	T	C	Yes	Yes	No
scaffold_1	14269637	Thhalv10026475m.g	T	A	Yes	Yes	No
scaffold_1	6527681	Thhalv10026466m.g	T	C	Yes	Yes	No
scaffold_1	123091	Thhalv10026464m.g	T	A	Yes	Yes	No
scaffold_1	123221	Thhalv10026464m.g	G	A	Yes	Yes	No
scaffold_1	13214703	Thhalv10026457m.g	C	A	Yes	Yes	No
scaffold_1	10296265	Thhalv10026445m.g	C	T	Yes	Yes	No
scaffold_1	10297385	Thhalv10026445m.g	G	A	Yes	Yes	No
scaffold_1	254751	Thhalv10026433m.g	C	A	Yes	Yes	No
scaffold_1	10313385	Thhalv10026423m.g	A	T	Yes	Yes	No
scaffold_1	10314108	Thhalv10026423m.g	G	A	Yes	Yes	No
scaffold_1	7651482	Thhalv10026418m.g	C	T	Yes	Yes	No
scaffold_1	7651783	Thhalv10026418m.g	C	A	Yes	Yes	No
scaffold_1	7652714	Thhalv10026418m.g	A	G	Yes	Yes	No
scaffold_1	7652756	Thhalv10026418m.g	T	C	Yes	Yes	No
scaffold_1	3168201	Thhalv10026415m.g	G	A	Yes	Yes	No
scaffold_1	3466161	Thhalv10026401m.g	T	G	Yes	Yes	No
scaffold_1	1122913	Thhalv10026399m.g	G	A	Yes	Yes	No
scaffold_1	3775135	Thhalv10026395m.g	A	T	Yes	Yes	No
scaffold_1	3212103	Thhalv10026373m.g	T	G	Yes	Yes	No
scaffold_1	3212106	Thhalv10026373m.g	A	T	Yes	Yes	No
scaffold_1	3212178	Thhalv10026373m.g	T	G	Yes	Yes	No
scaffold_1	3212205	Thhalv10026373m.g	C	T	Yes	Yes	No
scaffold_1	3212229	Thhalv10026373m.g	T	A	Yes	Yes	No
scaffold_1	6103206	Thhalv10026365m.g	A	T	Yes	Yes	No
scaffold_1	6103230	Thhalv10026365m.g	T	A	Yes	Yes	No
scaffold_1	6103236	Thhalv10026365m.g	G	A	Yes	Yes	No
scaffold_1	4860109	Thhalv10026359m.g	T	C	Yes	Yes	No
scaffold_1	3380171	Thhalv10026353m.g	G	A	Yes	Yes	No
scaffold_1	3380479	Thhalv10026353m.g	G	T	Yes	Yes	No
scaffold_1	396880	Thhalv10026317m.g	A	G	Yes	Yes	No
scaffold_1	3574503	Thhalv10026315m.g	G	A	Yes	Yes	No
scaffold_1	5106449	Thhalv10026313m.g	A	T	Yes	Yes	No
scaffold_1	5106849	Thhalv10026313m.g	C	T	Yes	Yes	No
scaffold_1	13427115	Thhalv10026306m.g	G	T	Yes	Yes	No
scaffold_1	13428596	Thhalv10026306m.g	T	C	Yes	Yes	No
scaffold_1	3743316	Thhalv10026302m.g	T	C	Yes	Yes	No
scaffold_1	3924309	Thhalv10026294m.g	C	T	Yes	Yes	No
scaffold_1	3924400	Thhalv10026294m.g	C	T	Yes	Yes	No
scaffold_1	15624115	Thhalv10026283m.g	T	C	Yes	Yes	No
scaffold_1	8725536	Thhalv10026281m.g	C	T	Yes	Yes	No
scaffold_1	6174821	Thhalv10026280m.g	T	C	Yes	Yes	No
scaffold_1	15816118	Thhalv10026260m.g	G	T	Yes	Yes	No
scaffold_1	4833020	Thhalv10026253m.g	T	A	Yes	Yes	No
scaffold_1	1253209	Thhalv10026229m.g	C	T	Yes	Yes	No
scaffold_1	1253246	Thhalv10026229m.g	T	C	Yes	Yes	No
scaffold_1	6642511	Thhalv10026224m.g	A	G	Yes	Yes	No
scaffold_1	6642535	Thhalv10026224m.g	T	C	Yes	Yes	No
scaffold_1	6642637	Thhalv10026224m.g	C	A	Yes	Yes	No
scaffold_1	6642808	Thhalv10026224m.g	G	A	Yes	Yes	No
scaffold_1	7751836	Thhalv10026223m.g	T	C	Yes	Yes	No
scaffold_1	6353811	Thhalv10026218m.g	G	A	Yes	Yes	No
scaffold_1	6354887	Thhalv10026218m.g	T	C	Yes	Yes	No
scaffold_1	8654672	Thhalv10026213m.g	C	A	Yes	Yes	No
scaffold_1	3338832	Thhalv10026196m.g	T	C	Yes	Yes	No
scaffold_1	3340148	Thhalv10026196m.g	C	T	Yes	Yes	No
scaffold_1	11311657	Thhalv10026189m.g	C	T	Yes	Yes	No
scaffold_1	11311708	Thhalv10026189m.g	C	T	Yes	Yes	No
scaffold_1	11313478	Thhalv10026189m.g	C	G	Yes	Yes	No
scaffold_1	11313571	Thhalv10026189m.g	T	A	Yes	Yes	No
scaffold_1	11313861	Thhalv10026189m.g	A	G	Yes	Yes	No
scaffold_1	11314059	Thhalv10026189m.g	T	A	Yes	Yes	No
scaffold_1	2290507	Thhalv10026183m.g	G	A	Yes	Yes	No
scaffold_1	3161574	Thhalv10026176m.g	A	T	Yes	Yes	No
scaffold_1	3162887	Thhalv10026176m.g	G	A	Yes	Yes	No
scaffold_1	10687852	Thhalv10026162m.g	A	T	Yes	Yes	No
scaffold_1	8656018	Thhalv10026156m.g	G	C	Yes	Yes	No
scaffold_1	8728191	Thhalv10026150m.g	C	T	Yes	Yes	No
scaffold_1	8728276	Thhalv10026150m.g	T	C	Yes	Yes	No
scaffold_1	9575775	Thhalv10026141m.g	A	G	Yes	Yes	No
scaffold_1	9696470	Thhalv10026131m.g	A	C	Yes	Yes	No
scaffold_1	9696535	Thhalv10026131m.g	A	C	Yes	Yes	No
scaffold_1	5375673	Thhalv10026112m.g	C	G	Yes	Yes	No
scaffold_1	5375722	Thhalv10026112m.g	A	C	Yes	Yes	No
scaffold_1	6254047	Thhalv10026111m.g	G	A	Yes	Yes	No
scaffold_1	6254073	Thhalv10026111m.g	C	T	Yes	Yes	No
scaffold_1	6255390	Thhalv10026111m.g	G	A	Yes	Yes	No
scaffold_1	6255399	Thhalv10026111m.g	G	T	Yes	Yes	No
scaffold_1	1595460	Thhalv10026110m.g	A	G	Yes	Yes	No
scaffold_1	1595529	Thhalv10026110m.g	A	C	Yes	Yes	No
scaffold_1	5435588	Thhalv10026109m.g	A	G	Yes	Yes	No
scaffold_1	5623681	Thhalv10026100m.g	G	A	Yes	Yes	No
scaffold_1	5624037	Thhalv10026100m.g	A	G	Yes	Yes	No
scaffold_1	4741048	Thhalv10026099m.g	C	A	Yes	Yes	No
scaffold_1	8474629	Thhalv10026094m.g	C	G	Yes	Yes	No
scaffold_1	3543011	Thhalv10026073m.g	T	C	Yes	Yes	No
scaffold_1	12226856	Thhalv10026071m.g	G	A	Yes	Yes	No
scaffold_1	10745634	Thhalv10026065m.g	C	G	Yes	Yes	No
scaffold_1	6892381	Thhalv10026064m.g	T	G	Yes	Yes	No
scaffold_1	6893722	Thhalv10026064m.g	C	G	Yes	Yes	No
scaffold_1	2509118	Thhalv10026060m.g	A	C	Yes	Yes	No
scaffold_1	7839449	Thhalv10026057m.g	G	T	Yes	Yes	No
scaffold_1	1312112	Thhalv10026051m.g	C	A	Yes	Yes	No
scaffold_1	6428720	Thhalv10026044m.g	T	G	Yes	Yes	No
scaffold_1	11770261	Thhalv10026042m.g	T	G	Yes	Yes	No
scaffold_1	7139831	Thhalv10026035m.g	A	C	Yes	Yes	No
scaffold_1	7139878	Thhalv10026035m.g	A	T	Yes	Yes	No
scaffold_1	7139925	Thhalv10026035m.g	C	A	Yes	Yes	No
scaffold_1	6123192	Thhalv10026034m.g	A	G	Yes	Yes	No
scaffold_1	2546145	Thhalv10026028m.g	G	A	Yes	Yes	No
scaffold_1	3753214	Thhalv10026012m.g	A	T	Yes	Yes	No
scaffold_1	8379407	Thhalv10026002m.g	T	C	Yes	Yes	No
scaffold_1	4622231	Thhalv10026000m.g	G	A	Yes	Yes	No
scaffold_1	9680108	Thhalv10025992m.g	A	C	Yes	Yes	No
scaffold_1	9680429	Thhalv10025992m.g	T	A	Yes	Yes	No
scaffold_1	9680613	Thhalv10025992m.g	T	C	Yes	Yes	No
scaffold_1	5113159	Thhalv10025985m.g	T	C	Yes	Yes	No
scaffold_1	5113330	Thhalv10025985m.g	G	T	Yes	Yes	No
scaffold_1	5113486	Thhalv10025985m.g	C	T	Yes	Yes	No
scaffold_1	5182520	Thhalv10025984m.g	C	A	Yes	Yes	No
scaffold_1	11680820	Thhalv10025982m.g	T	A	Yes	Yes	No
scaffold_1	11682039	Thhalv10025982m.g	A	C	Yes	Yes	No
scaffold_1	11682103	Thhalv10025982m.g	G	A	Yes	Yes	No
scaffold_1	11682300	Thhalv10025982m.g	T	C	Yes	Yes	No
scaffold_1	11682320	Thhalv10025982m.g	G	A	Yes	Yes	No
scaffold_1	2765918	Thhalv10025967m.g	G	A	Yes	Yes	No
scaffold_1	2765973	Thhalv10025967m.g	T	C	Yes	Yes	No
scaffold_1	2766473	Thhalv10025967m.g	A	G	Yes	Yes	No
scaffold_1	2766902	Thhalv10025967m.g	T	G	Yes	Yes	No
scaffold_1	7037043	Thhalv10025959m.g	T	G	Yes	Yes	No
scaffold_1	9910321	Thhalv10025956m.g	T	C	Yes	Yes	No
scaffold_1	16627439	Thhalv10025948m.g	C	A	Yes	Yes	No
scaffold_1	16627645	Thhalv10025948m.g	G	A	Yes	Yes	No
scaffold_1	4847494	Thhalv10025947m.g	C	T	Yes	Yes	No
scaffold_1	4847508	Thhalv10025947m.g	T	G	Yes	Yes	No
scaffold_1	3912881	Thhalv10025935m.g	A	C	Yes	Yes	No
scaffold_1	4075508	Thhalv10025933m.g	A	G	Yes	Yes	No
scaffold_1	6339401	Thhalv10025928m.g	A	C	Yes	Yes	No
scaffold_1	6339773	Thhalv10025928m.g	G	A	Yes	Yes	No
scaffold_1	6340268	Thhalv10025928m.g	A	G	Yes	Yes	No
scaffold_1	13961979	Thhalv10025927m.g	A	G	Yes	Yes	No
scaffold_1	13962124	Thhalv10025927m.g	C	T	Yes	Yes	No
scaffold_1	14934595	Thhalv10025920m.g	G	T	Yes	Yes	No
scaffold_1	14935307	Thhalv10025920m.g	A	T	Yes	Yes	No
scaffold_1	3778353	Thhalv10025917m.g	G	C	Yes	Yes	No
scaffold_1	4095003	Thhalv10025913m.g	T	C	Yes	Yes	No
scaffold_1	2155261	Thhalv10025911m.g	A	C	Yes	Yes	No
scaffold_1	7169158	Thhalv10025910m.g	G	A	Yes	Yes	No
scaffold_1	7169668	Thhalv10025910m.g	A	T	Yes	Yes	No
scaffold_1	7169731	Thhalv10025910m.g	T	C	Yes	Yes	No
scaffold_1	7170312	Thhalv10025910m.g	T	A	Yes	Yes	No
scaffold_1	7170367	Thhalv10025910m.g	T	C	Yes	Yes	No
scaffold_1	4998668	Thhalv10025900m.g	A	G	Yes	Yes	No
scaffold_1	15917568	Thhalv10025876m.g	G	A	Yes	Yes	No
scaffold_1	669723	Thhalv10025861m.g	T	G	Yes	Yes	No
scaffold_1	8046072	Thhalv10025857m.g	A	G	Yes	Yes	No
scaffold_1	8046099	Thhalv10025857m.g	A	G	Yes	Yes	No
scaffold_1	8046492	Thhalv10025857m.g	C	T	Yes	Yes	No
scaffold_1	8046501	Thhalv10025857m.g	C	T	Yes	Yes	No
scaffold_1	8046775	Thhalv10025857m.g	A	C	Yes	Yes	No
scaffold_1	8047121	Thhalv10025857m.g	C	T	Yes	Yes	No
scaffold_1	8993491	Thhalv10025843m.g	C	A	Yes	Yes	No
scaffold_1	8993583	Thhalv10025843m.g	G	A	Yes	Yes	No
scaffold_1	8994081	Thhalv10025843m.g	A	G	Yes	Yes	No
scaffold_1	8994114	Thhalv10025843m.g	C	A	Yes	Yes	No
scaffold_1	726415	Thhalv10025832m.g	T	C	Yes	Yes	No
scaffold_1	726469	Thhalv10025832m.g	T	A	Yes	Yes	No
scaffold_1	727704	Thhalv10025832m.g	A	G	Yes	Yes	No
scaffold_1	2725378	Thhalv10025824m.g	A	G	Yes	Yes	No
scaffold_1	10286745	Thhalv10025815m.g	T	C	Yes	Yes	No
scaffold_1	6502764	Thhalv10025809m.g	T	G	Yes	Yes	No
scaffold_1	4542095	Thhalv10025804m.g	C	G	Yes	Yes	No
scaffold_1	4104500	Thhalv10025801m.g	T	G	Yes	Yes	No
scaffold_1	13215649	Thhalv10025783m.g	T	G	Yes	Yes	No
scaffold_1	13215949	Thhalv10025783m.g	A	T	Yes	Yes	No
scaffold_1	6369696	Thhalv10025780m.g	G	T	Yes	Yes	No
scaffold_1	6369847	Thhalv10025780m.g	G	T	Yes	Yes	No
scaffold_1	6369961	Thhalv10025780m.g	G	C	Yes	Yes	No
scaffold_1	6113231	Thhalv10025771m.g	T	C	Yes	Yes	No
scaffold_1	2729050	Thhalv10025767m.g	C	A	Yes	Yes	No
scaffold_1	2729053	Thhalv10025767m.g	C	A	Yes	Yes	No
scaffold_1	2729071	Thhalv10025767m.g	T	C	Yes	Yes	No
scaffold_1	6796183	Thhalv10025762m.g	C	T	Yes	Yes	No
scaffold_1	7649606	Thhalv10025758m.g	G	A	Yes	Yes	No
scaffold_1	13284377	Thhalv10025734m.g	A	T	Yes	Yes	No
scaffold_1	13284618	Thhalv10025734m.g	T	C	Yes	Yes	No
scaffold_1	7159082	Thhalv10025732m.g	G	T	Yes	Yes	No
scaffold_1	1248023	Thhalv10025731m.g	C	A	Yes	Yes	No
scaffold_1	1248273	Thhalv10025731m.g	A	T	Yes	Yes	No
scaffold_1	6432837	Thhalv10025730m.g	A	G	Yes	Yes	No
scaffold_1	7995668	Thhalv10025712m.g	A	G	Yes	Yes	No
scaffold_1	7995719	Thhalv10025712m.g	T	C	Yes	Yes	No
scaffold_1	7995839	Thhalv10025712m.g	A	T	Yes	Yes	No
scaffold_1	7996330	Thhalv10025712m.g	G	C	Yes	Yes	No
scaffold_1	7996376	Thhalv10025712m.g	A	G	Yes	Yes	No
scaffold_1	7996834	Thhalv10025712m.g	G	A	Yes	Yes	No
scaffold_1	11670053	Thhalv10025709m.g	T	G	Yes	Yes	No
scaffold_1	20617066	Thhalv10025701m.g	T	A	Yes	Yes	No
scaffold_1	7665330	Thhalv10025698m.g	T	C	Yes	Yes	No
scaffold_1	7665511	Thhalv10025698m.g	T	A	Yes	Yes	No
scaffold_1	7665910	Thhalv10025698m.g	C	T	Yes	Yes	No
scaffold_1	7666135	Thhalv10025698m.g	T	G	Yes	Yes	No
scaffold_1	3287843	Thhalv10025686m.g	C	G	Yes	Yes	No
scaffold_1	3288767	Thhalv10025686m.g	G	A	Yes	Yes	No
scaffold_1	2536515	Thhalv10025679m.g	T	G	Yes	Yes	No
scaffold_1	2537371	Thhalv10025679m.g	A	C	Yes	Yes	No
scaffold_1	10829136	Thhalv10025677m.g	G	A	Yes	Yes	No
scaffold_1	3375527	Thhalv10025671m.g	A	C	Yes	Yes	No
scaffold_1	4857896	Thhalv10025669m.g	A	G	Yes	Yes	No
scaffold_1	2795507	Thhalv10025657m.g	G	T	Yes	Yes	No
scaffold_1	2795508	Thhalv10025657m.g	T	A	Yes	Yes	No
scaffold_1	10260426	Thhalv10025645m.g	T	C	Yes	Yes	No
scaffold_1	10262521	Thhalv10025645m.g	A	G	Yes	Yes	No
scaffold_1	14152657	Thhalv10025615m.g	C	T	Yes	Yes	No
scaffold_1	10145898	Thhalv10025596m.g	A	T	Yes	Yes	No
scaffold_1	666379	Thhalv10025595m.g	A	T	Yes	Yes	No
scaffold_1	6281624	Thhalv10025577m.g	G	T	Yes	Yes	No
scaffold_1	2732612	Thhalv10025570m.g	A	T	Yes	Yes	No
scaffold_1	2732668	Thhalv10025570m.g	C	T	Yes	Yes	No
scaffold_1	2733136	Thhalv10025570m.g	G	T	Yes	Yes	No
scaffold_1	2733861	Thhalv10025570m.g	T	C	Yes	Yes	No
scaffold_1	3170150	Thhalv10025562m.g	A	G	Yes	Yes	No
scaffold_1	7372035	Thhalv10025559m.g	G	A	Yes	Yes	No
scaffold_1	7372280	Thhalv10025559m.g	T	A	Yes	Yes	No
scaffold_1	5757257	Thhalv10025556m.g	C	T	Yes	Yes	No
scaffold_1	5177609	Thhalv10025553m.g	A	G	Yes	Yes	No
scaffold_1	5177730	Thhalv10025553m.g	C	G	Yes	Yes	No
scaffold_1	5177750	Thhalv10025553m.g	G	C	Yes	Yes	No
scaffold_1	10337599	Thhalv10025552m.g	G	C	Yes	Yes	No
scaffold_1	10338352	Thhalv10025552m.g	T	A	Yes	Yes	No
scaffold_1	10339238	Thhalv10025552m.g	C	T	Yes	Yes	No
scaffold_1	49417	Thhalv10025549m.g	A	G	Yes	Yes	No
scaffold_1	3459111	Thhalv10025532m.g	A	T	Yes	Yes	No
scaffold_1	4440114	Thhalv10025531m.g	G	A	Yes	Yes	No
scaffold_1	4440120	Thhalv10025531m.g	A	T	Yes	Yes	No
scaffold_1	6509226	Thhalv10025527m.g	C	A	Yes	Yes	No
scaffold_1	4842128	Thhalv10025523m.g	T	G	Yes	Yes	No
scaffold_1	4843195	Thhalv10025523m.g	A	T	Yes	Yes	No
scaffold_1	10863794	Thhalv10025521m.g	T	G	Yes	Yes	No
scaffold_1	3659703	Thhalv10025485m.g	A	G	Yes	Yes	No
scaffold_1	1370393	Thhalv10025481m.g	A	G	Yes	Yes	No
scaffold_1	1819686	Thhalv10025477m.g	C	T	Yes	Yes	No
scaffold_1	1819818	Thhalv10025477m.g	G	A	Yes	Yes	No
scaffold_1	223799	Thhalv10025463m.g	C	T	Yes	Yes	No
scaffold_1	19747353	Thhalv10025457m.g	G	T	Yes	Yes	No
scaffold_1	9058542	Thhalv10025439m.g	T	G	Yes	Yes	No
scaffold_1	5262249	Thhalv10025423m.g	G	C	Yes	Yes	No
scaffold_1	5263177	Thhalv10025423m.g	A	G	Yes	Yes	No
scaffold_1	9576649	Thhalv10025416m.g	G	A	Yes	Yes	No
scaffold_1	20408186	Thhalv10025411m.g	T	G	Yes	Yes	No
scaffold_1	8860308	Thhalv10025385m.g	A	G	Yes	Yes	No
scaffold_1	8862068	Thhalv10025385m.g	A	T	Yes	Yes	No
scaffold_1	5406711	Thhalv10025367m.g	G	A	Yes	Yes	No
scaffold_1	21689600	Thhalv10025352m.g	C	G	Yes	Yes	No
scaffold_1	21689688	Thhalv10025352m.g	G	A	Yes	Yes	No
scaffold_1	5579602	Thhalv10025342m.g	G	A	Yes	Yes	No
scaffold_1	5579651	Thhalv10025342m.g	G	C	Yes	Yes	No
scaffold_1	5579711	Thhalv10025342m.g	C	T	Yes	Yes	No
scaffold_1	5579713	Thhalv10025342m.g	C	G	Yes	Yes	No
scaffold_1	3159179	Thhalv10025336m.g	G	C	Yes	Yes	No
scaffold_1	3721968	Thhalv10025332m.g	T	C	Yes	Yes	No
scaffold_1	3868097	Thhalv10025325m.g	T	A	Yes	Yes	No
scaffold_1	17604522	Thhalv10025298m.g	A	G	Yes	Yes	No
scaffold_1	9388837	Thhalv10025291m.g	G	A	Yes	Yes	No
scaffold_1	9388846	Thhalv10025291m.g	A	G	Yes	Yes	No
scaffold_1	10242778	Thhalv10025290m.g	T	C	Yes	Yes	No
scaffold_1	10242921	Thhalv10025290m.g	C	T	Yes	Yes	No
scaffold_1	1865208	Thhalv10025265m.g	C	A	Yes	Yes	No
scaffold_1	3282114	Thhalv10025240m.g	T	C	Yes	Yes	No
scaffold_1	3663812	Thhalv10025225m.g	A	T	Yes	Yes	No
scaffold_1	9835199	Thhalv10025214m.g	G	T	Yes	Yes	No
scaffold_1	9836623	Thhalv10025214m.g	C	G	Yes	Yes	No
scaffold_1	11871709	Thhalv10025210m.g	A	C	Yes	Yes	No
scaffold_1	8304400	Thhalv10025207m.g	A	G	Yes	Yes	No
scaffold_1	5628683	Thhalv10025206m.g	T	C	Yes	Yes	No
scaffold_1	5629988	Thhalv10025206m.g	A	G	Yes	Yes	No
scaffold_1	47593	Thhalv10025205m.g	T	A	Yes	Yes	No
scaffold_1	47801	Thhalv10025205m.g	A	C	Yes	Yes	No
scaffold_1	3830097	Thhalv10025201m.g	A	T	Yes	Yes	No
scaffold_1	619524	Thhalv10025200m.g	A	G	Yes	Yes	No
scaffold_1	689502	Thhalv10025198m.g	G	T	Yes	Yes	No
scaffold_1	689770	Thhalv10025198m.g	T	C	Yes	Yes	No
scaffold_1	1770950	Thhalv10025194m.g	G	T	Yes	Yes	No
scaffold_1	6923720	Thhalv10025189m.g	C	T	Yes	Yes	No
scaffold_1	2489680	Thhalv10025183m.g	C	G	Yes	Yes	No
scaffold_1	2489960	Thhalv10025183m.g	G	C	Yes	Yes	No
scaffold_1	2490569	Thhalv10025183m.g	C	G	Yes	Yes	No
scaffold_1	3398634	Thhalv10025142m.g	T	C	Yes	Yes	No
scaffold_1	7754374	Thhalv10025134m.g	A	T	Yes	Yes	No
scaffold_1	7754389	Thhalv10025134m.g	A	T	Yes	Yes	No
scaffold_1	7754525	Thhalv10025134m.g	T	G	Yes	Yes	No
scaffold_1	7754573	Thhalv10025134m.g	A	T	Yes	Yes	No
scaffold_1	7754773	Thhalv10025134m.g	C	T	Yes	Yes	No
scaffold_1	7754802	Thhalv10025134m.g	C	T	Yes	Yes	No
scaffold_1	7754979	Thhalv10025134m.g	A	G	Yes	Yes	No
scaffold_1	7756306	Thhalv10025134m.g	G	A	Yes	Yes	No
scaffold_1	2417730	Thhalv10025124m.g	G	A	Yes	Yes	No
scaffold_1	5350874	Thhalv10025109m.g	A	T	Yes	Yes	No
scaffold_1	15508964	Thhalv10025102m.g	G	A	Yes	Yes	No
scaffold_1	5549761	Thhalv10025097m.g	G	A	Yes	Yes	No
scaffold_1	2345995	Thhalv10025082m.g	A	T	Yes	Yes	No
scaffold_1	15193097	Thhalv10025040m.g	T	G	Yes	Yes	No
scaffold_1	15195529	Thhalv10025040m.g	T	G	Yes	Yes	No
scaffold_1	2956256	Thhalv10025034m.g	T	A	Yes	Yes	No
scaffold_1	2907680	Thhalv10025033m.g	T	C	Yes	Yes	No
scaffold_1	1113649	Thhalv10024999m.g	T	C	Yes	Yes	No
scaffold_1	15202922	Thhalv10024991m.g	T	C	Yes	Yes	No
scaffold_1	1105942	Thhalv10024985m.g	G	A	Yes	Yes	No
scaffold_1	124634	Thhalv10024983m.g	C	A	Yes	Yes	No
scaffold_1	18263411	Thhalv10024970m.g	A	G	Yes	Yes	No
scaffold_1	18263643	Thhalv10024970m.g	A	T	Yes	Yes	No
scaffold_1	18265242	Thhalv10024970m.g	G	A	Yes	Yes	No
scaffold_1	2747800	Thhalv10024959m.g	T	C	Yes	Yes	No
scaffold_1	2749765	Thhalv10024959m.g	C	G	Yes	Yes	No
scaffold_1	2104206	Thhalv10024932m.g	C	T	Yes	Yes	No
scaffold_1	1118922	Thhalv10024930m.g	G	T	Yes	Yes	No
scaffold_1	1119063	Thhalv10024930m.g	T	A	Yes	Yes	No
scaffold_1	1119084	Thhalv10024930m.g	T	G	Yes	Yes	No
scaffold_1	1121918	Thhalv10024930m.g	C	T	Yes	Yes	No
scaffold_1	1122011	Thhalv10024930m.g	A	G	Yes	Yes	No
scaffold_1	1609821	Thhalv10024928m.g	C	T	Yes	Yes	No
scaffold_1	4434895	Thhalv10024890m.g	C	T	Yes	Yes	No
scaffold_1	13281990	Thhalv10024868m.g	A	G	Yes	Yes	No
scaffold_1	13282668	Thhalv10024868m.g	A	G	Yes	Yes	No
scaffold_1	13283582	Thhalv10024868m.g	G	A	Yes	Yes	No
scaffold_1	13283838	Thhalv10024868m.g	T	C	Yes	Yes	No
scaffold_1	13284016	Thhalv10024868m.g	G	A	Yes	Yes	No
scaffold_1	13284033	Thhalv10024868m.g	G	A	Yes	Yes	No
scaffold_1	103839	Thhalv10024857m.g	A	C	Yes	Yes	No
scaffold_1	10246498	Thhalv10024842m.g	G	C	Yes	Yes	No
scaffold_1	10246693	Thhalv10024842m.g	A	C	Yes	Yes	No
scaffold_1	849529	Thhalv10024837m.g	A	C	Yes	Yes	No
scaffold_1	6692959	Thhalv10024818m.g	C	A	Yes	Yes	No
scaffold_1	1965017	Thhalv10024803m.g	A	T	Yes	Yes	No
scaffold_1	8868452	Thhalv10024796m.g	A	T	Yes	Yes	No
scaffold_1	3849616	Thhalv10024754m.g	C	A	Yes	Yes	No
scaffold_1	2554838	Thhalv10024753m.g	G	A	Yes	Yes	No
scaffold_1	7452296	Thhalv10024722m.g	T	C	Yes	Yes	No
scaffold_1	7453097	Thhalv10024722m.g	C	A	Yes	Yes	No
scaffold_1	17693714	Thhalv10024713m.g	G	C	Yes	Yes	No
scaffold_1	8536682	Thhalv10024702m.g	T	G	Yes	Yes	No
scaffold_1	8536683	Thhalv10024702m.g	A	G	Yes	Yes	No
scaffold_1	8536717	Thhalv10024702m.g	T	G	Yes	Yes	No
scaffold_1	9703589	Thhalv10024685m.g	G	A	Yes	Yes	No
scaffold_1	1389706	Thhalv10024649m.g	T	G	Yes	Yes	No
scaffold_1	7226958	Thhalv10024643m.g	A	T	Yes	Yes	No
scaffold_1	5860219	Thhalv10024637m.g	T	C	Yes	Yes	No
scaffold_1	7217898	Thhalv10024615m.g	C	T	Yes	Yes	No
scaffold_1	7218538	Thhalv10024615m.g	G	C	Yes	Yes	No
scaffold_1	3642501	Thhalv10024610m.g	G	T	Yes	Yes	No
scaffold_1	3642606	Thhalv10024610m.g	A	T	Yes	Yes	No
scaffold_1	3646171	Thhalv10024610m.g	A	T	Yes	Yes	No
scaffold_1	6780618	Thhalv10024600m.g	A	T	Yes	Yes	No
scaffold_1	6780620	Thhalv10024600m.g	C	T	Yes	Yes	No
scaffold_1	2705747	Thhalv10024585m.g	G	A	Yes	Yes	No
scaffold_1	5732838	Thhalv10024564m.g	T	C	Yes	Yes	No
scaffold_1	5732863	Thhalv10024564m.g	C	T	Yes	Yes	No
scaffold_1	6528373	Thhalv10024557m.g	G	A	Yes	Yes	No
scaffold_1	6528539	Thhalv10024557m.g	A	C	Yes	Yes	No
scaffold_1	2264467	Thhalv10024529m.g	A	G	Yes	Yes	No
scaffold_1	8133944	Thhalv10024501m.g	C	A	Yes	Yes	No
scaffold_1	5705308	Thhalv10024474m.g	G	A	Yes	Yes	No
scaffold_1	5705638	Thhalv10024474m.g	G	A	Yes	Yes	No
scaffold_1	2810111	Thhalv10024421m.g	G	A	Yes	Yes	No
scaffold_1	2810200	Thhalv10024421m.g	G	A	Yes	Yes	No
scaffold_1	6746113	Thhalv10024414m.g	T	C	Yes	Yes	No
scaffold_1	6748147	Thhalv10024414m.g	G	A	Yes	Yes	No
scaffold_1	4346979	Thhalv10024395m.g	C	G	Yes	Yes	No
scaffold_1	4347398	Thhalv10024395m.g	C	T	Yes	Yes	No
scaffold_1	4347475	Thhalv10024395m.g	G	T	Yes	Yes	No
scaffold_1	4169514	Thhalv10024335m.g	C	G	Yes	Yes	No
scaffold_1	332053	Thhalv10024289m.g	C	T	Yes	Yes	No
scaffold_1	2876104	Thhalv10024287m.g	A	G	Yes	Yes	No
scaffold_8	10499400	Thhalv10024152m.g	A	G	Yes	Yes	No
scaffold_8	10499597	Thhalv10024152m.g	A	T	Yes	Yes	No
scaffold_8	3894764	Thhalv10023904m.g	T	A	Yes	Yes	No
scaffold_8	2262659	Thhalv10023763m.g	C	A	Yes	Yes	No
scaffold_8	2262694	Thhalv10023763m.g	C	A	Yes	Yes	No
scaffold_8	2263107	Thhalv10023763m.g	C	A	Yes	Yes	No
scaffold_8	2263516	Thhalv10023763m.g	T	C	Yes	Yes	No
scaffold_8	2263837	Thhalv10023763m.g	A	T	Yes	Yes	No
scaffold_8	5546362	Thhalv10023760m.g	A	T	Yes	Yes	No
scaffold_8	5546467	Thhalv10023760m.g	T	C	Yes	Yes	No
scaffold_8	158480	Thhalv10023752m.g	A	G	Yes	Yes	No
scaffold_8	158709	Thhalv10023752m.g	G	T	Yes	Yes	No
scaffold_8	11007723	Thhalv10023750m.g	C	A	Yes	Yes	No
scaffold_8	3686788	Thhalv10023746m.g	C	T	Yes	Yes	No
scaffold_8	3687177	Thhalv10023746m.g	T	C	Yes	Yes	No
scaffold_8	3687221	Thhalv10023746m.g	C	T	Yes	Yes	No
scaffold_8	3687481	Thhalv10023746m.g	A	G	Yes	Yes	No
scaffold_8	351353	Thhalv10023744m.g	A	T	Yes	Yes	No
scaffold_8	1422756	Thhalv10023739m.g	A	G	Yes	Yes	No
scaffold_8	1422823	Thhalv10023739m.g	T	A	Yes	Yes	No
scaffold_8	1340513	Thhalv10023731m.g	C	T	Yes	Yes	No
scaffold_8	1340528	Thhalv10023731m.g	G	A	Yes	Yes	No
scaffold_8	4619435	Thhalv10023720m.g	A	T	Yes	Yes	No
scaffold_8	4619448	Thhalv10023720m.g	A	G	Yes	Yes	No
scaffold_8	9381827	Thhalv10023704m.g	A	G	Yes	Yes	No
scaffold_8	10443067	Thhalv10023684m.g	C	T	Yes	Yes	No
scaffold_8	1059008	Thhalv10023677m.g	T	C	Yes	Yes	No
scaffold_8	1059028	Thhalv10023677m.g	T	C	Yes	Yes	No
scaffold_8	1060792	Thhalv10023677m.g	G	T	Yes	Yes	No
scaffold_8	1060948	Thhalv10023677m.g	C	A	Yes	Yes	No
scaffold_8	1060949	Thhalv10023677m.g	T	C	Yes	Yes	No
scaffold_8	1060952	Thhalv10023677m.g	G	A	Yes	Yes	No
scaffold_8	1061133	Thhalv10023677m.g	A	G	Yes	Yes	No
scaffold_8	1061304	Thhalv10023677m.g	T	C	Yes	Yes	No
scaffold_8	1061310	Thhalv10023677m.g	T	C	Yes	Yes	No
scaffold_8	1061392	Thhalv10023677m.g	G	A	Yes	Yes	No
scaffold_8	1061459	Thhalv10023677m.g	T	G	Yes	Yes	No
scaffold_8	1061520	Thhalv10023677m.g	A	C	Yes	Yes	No
scaffold_8	1062338	Thhalv10023673m.g	T	A	Yes	Yes	No
scaffold_8	1100717	Thhalv10023669m.g	C	G	Yes	Yes	No
scaffold_8	5634433	Thhalv10023667m.g	A	G	Yes	Yes	No
scaffold_8	1381927	Thhalv10023661m.g	C	T	Yes	Yes	No
scaffold_8	9375376	Thhalv10023657m.g	A	G	Yes	Yes	No
scaffold_8	9376829	Thhalv10023657m.g	G	C	Yes	Yes	No
scaffold_8	743237	Thhalv10023652m.g	C	T	Yes	Yes	No
scaffold_8	4647079	Thhalv10023650m.g	C	T	Yes	Yes	No
scaffold_8	4647245	Thhalv10023650m.g	A	T	Yes	Yes	No
scaffold_8	4647301	Thhalv10023650m.g	T	C	Yes	Yes	No
scaffold_8	4647327	Thhalv10023650m.g	A	G	Yes	Yes	No
scaffold_8	4647466	Thhalv10023650m.g	T	C	Yes	Yes	No
scaffold_8	400281	Thhalv10023649m.g	T	A	Yes	Yes	No
scaffold_8	1064042	Thhalv10023642m.g	T	C	Yes	Yes	No
scaffold_8	1064190	Thhalv10023642m.g	G	A	Yes	Yes	No
scaffold_8	1064313	Thhalv10023642m.g	T	C	Yes	Yes	No
scaffold_8	1064325	Thhalv10023642m.g	T	C	Yes	Yes	No
scaffold_8	151857	Thhalv10023640m.g	A	G	Yes	Yes	No
scaffold_8	2182529	Thhalv10023639m.g	A	C	Yes	Yes	No
scaffold_8	2183597	Thhalv10023639m.g	G	A	Yes	Yes	No
scaffold_8	2184408	Thhalv10023639m.g	A	T	Yes	Yes	No
scaffold_8	10674307	Thhalv10023632m.g	T	G	Yes	Yes	No
scaffold_8	266039	Thhalv10023630m.g	G	A	Yes	Yes	No
scaffold_8	266161	Thhalv10023630m.g	A	T	Yes	Yes	No
scaffold_8	776229	Thhalv10023618m.g	A	G	Yes	Yes	No
scaffold_8	776361	Thhalv10023618m.g	C	A	Yes	Yes	No
scaffold_8	776580	Thhalv10023618m.g	G	C	Yes	Yes	No
scaffold_8	1296461	Thhalv10023613m.g	T	C	Yes	Yes	No
scaffold_8	1296500	Thhalv10023613m.g	G	A	Yes	Yes	No
scaffold_8	1297647	Thhalv10023613m.g	T	C	Yes	Yes	No
scaffold_8	1168581	Thhalv10023594m.g	C	A	Yes	Yes	No
scaffold_8	1169302	Thhalv10023594m.g	A	C	Yes	Yes	No
scaffold_8	1169497	Thhalv10023594m.g	A	C	Yes	Yes	No
scaffold_8	1169506	Thhalv10023594m.g	C	T	Yes	Yes	No
scaffold_8	4133320	Thhalv10023583m.g	C	T	Yes	Yes	No
scaffold_8	4133324	Thhalv10023583m.g	T	G	Yes	Yes	No
scaffold_8	3886094	Thhalv10023573m.g	T	A	Yes	Yes	No
scaffold_8	2494711	Thhalv10023566m.g	C	A	Yes	Yes	No
scaffold_8	2494727	Thhalv10023566m.g	T	C	Yes	Yes	No
scaffold_8	2495593	Thhalv10023566m.g	T	A	Yes	Yes	No
scaffold_8	583230	Thhalv10023525m.g	T	A	Yes	Yes	No
scaffold_8	1157484	Thhalv10023515m.g	T	C	Yes	Yes	No
scaffold_8	4986143	Thhalv10023514m.g	A	G	Yes	Yes	No
scaffold_8	4986894	Thhalv10023514m.g	G	T	Yes	Yes	No
scaffold_8	26516	Thhalv10023504m.g	T	A	Yes	Yes	No
scaffold_8	26981	Thhalv10023504m.g	T	A	Yes	Yes	No
scaffold_8	7258897	Thhalv10023493m.g	T	G	Yes	Yes	No
scaffold_8	7069440	Thhalv10023486m.g	T	C	Yes	Yes	No
scaffold_8	7069803	Thhalv10023486m.g	T	A	Yes	Yes	No
scaffold_8	9288491	Thhalv10023481m.g	G	T	Yes	Yes	No
scaffold_8	6353344	Thhalv10023403m.g	G	A	Yes	Yes	No
scaffold_8	848396	Thhalv10023402m.g	T	C	Yes	Yes	No
scaffold_8	848449	Thhalv10023402m.g	C	T	Yes	Yes	No
scaffold_8	849502	Thhalv10023402m.g	A	G	Yes	Yes	No
scaffold_8	849620	Thhalv10023402m.g	G	T	Yes	Yes	No
scaffold_8	851226	Thhalv10023402m.g	T	A	Yes	Yes	No
scaffold_8	851446	Thhalv10023402m.g	A	T	Yes	Yes	No
scaffold_8	851534	Thhalv10023402m.g	G	C	Yes	Yes	No
scaffold_8	851540	Thhalv10023402m.g	C	A	Yes	Yes	No
scaffold_8	852257	Thhalv10023402m.g	T	C	Yes	Yes	No
scaffold_8	852335	Thhalv10023402m.g	C	A	Yes	Yes	No
scaffold_8	852401	Thhalv10023402m.g	C	T	Yes	Yes	No
scaffold_8	1333357	Thhalv10023391m.g	T	C	Yes	Yes	No
scaffold_8	1333362	Thhalv10023391m.g	A	T	Yes	Yes	No
scaffold_8	1333372	Thhalv10023391m.g	G	C	Yes	Yes	No
scaffold_8	105128	Thhalv10023348m.g	A	T	Yes	Yes	No
scaffold_8	105129	Thhalv10023348m.g	A	C	Yes	Yes	No
scaffold_8	107208	Thhalv10023348m.g	A	G	Yes	Yes	No
scaffold_8	108366	Thhalv10023348m.g	T	G	Yes	Yes	No
scaffold_8	1441761	Thhalv10023290m.g	A	T	Yes	Yes	No
scaffold_8	1441827	Thhalv10023290m.g	A	G	Yes	Yes	No
scaffold_8	1443425	Thhalv10023290m.g	A	T	Yes	Yes	No
scaffold_8	1443497	Thhalv10023290m.g	C	T	Yes	Yes	No
scaffold_8	1443762	Thhalv10023290m.g	T	C	Yes	Yes	No
scaffold_8	1444008	Thhalv10023290m.g	C	T	Yes	Yes	No
scaffold_8	1642276	Thhalv10023249m.g	T	G	Yes	Yes	No
scaffold_8	5902595	Thhalv10023247m.g	A	G	Yes	Yes	No
scaffold_8	5902716	Thhalv10023247m.g	A	T	Yes	Yes	No
scaffold_11	6710950	Thhalv10023207m.g	T	C	Yes	Yes	No
scaffold_11	6710981	Thhalv10023207m.g	G	A	Yes	Yes	No
scaffold_11	6711061	Thhalv10023207m.g	A	G	Yes	Yes	No
scaffold_11	6711118	Thhalv10023207m.g	G	A	Yes	Yes	No
scaffold_11	6711149	Thhalv10023207m.g	T	C	Yes	Yes	No
scaffold_11	6711229	Thhalv10023207m.g	A	C	Yes	Yes	No
scaffold_11	6711230	Thhalv10023207m.g	G	A	Yes	Yes	No
scaffold_11	6711286	Thhalv10023207m.g	T	C	Yes	Yes	No
scaffold_11	713629	Thhalv10022955m.g	G	A	Yes	Yes	No
scaffold_11	713685	Thhalv10022955m.g	T	C	Yes	Yes	No
scaffold_11	714415	Thhalv10022955m.g	T	C	Yes	Yes	No
scaffold_11	714770	Thhalv10022955m.g	C	T	Yes	Yes	No
scaffold_11	6863362	Thhalv10022939m.g	G	T	Yes	Yes	No
scaffold_11	6864946	Thhalv10022939m.g	C	G	Yes	Yes	No
scaffold_11	2081740	Thhalv10022933m.g	G	T	Yes	Yes	No
scaffold_11	2082540	Thhalv10022933m.g	A	T	Yes	Yes	No
scaffold_11	2082558	Thhalv10022933m.g	A	G	Yes	Yes	No
scaffold_11	2082582	Thhalv10022933m.g	A	G	Yes	Yes	No
scaffold_11	1057700	Thhalv10022913m.g	T	A	Yes	Yes	No
scaffold_11	538152	Thhalv10022910m.g	C	G	Yes	Yes	No
scaffold_11	4497315	Thhalv10022909m.g	A	G	Yes	Yes	No
scaffold_11	7324391	Thhalv10022904m.g	A	G	Yes	Yes	No
scaffold_11	7324544	Thhalv10022904m.g	T	C	Yes	Yes	No
scaffold_11	7324564	Thhalv10022904m.g	A	C	Yes	Yes	No
scaffold_11	2941069	Thhalv10022903m.g	C	T	Yes	Yes	No
scaffold_11	2941072	Thhalv10022903m.g	G	A	Yes	Yes	No
scaffold_11	2941076	Thhalv10022903m.g	A	T	Yes	Yes	No
scaffold_11	1438809	Thhalv10022897m.g	T	A	Yes	Yes	No
scaffold_11	860249	Thhalv10022875m.g	C	G	Yes	Yes	No
scaffold_11	860517	Thhalv10022875m.g	T	C	Yes	Yes	No
scaffold_11	207073	Thhalv10022870m.g	A	C	Yes	Yes	No
scaffold_11	174674	Thhalv10022865m.g	G	A	Yes	Yes	No
scaffold_11	1253967	Thhalv10022861m.g	C	T	Yes	Yes	No
scaffold_11	1450408	Thhalv10022849m.g	T	A	Yes	Yes	No
scaffold_11	387632	Thhalv10022848m.g	T	C	Yes	Yes	No
scaffold_11	873015	Thhalv10022844m.g	T	C	Yes	Yes	No
scaffold_11	3133358	Thhalv10022840m.g	T	G	Yes	Yes	No
scaffold_11	5950907	Thhalv10022838m.g	G	A	Yes	Yes	No
scaffold_11	3245525	Thhalv10022836m.g	A	T	Yes	Yes	No
scaffold_11	7137521	Thhalv10022834m.g	G	C	Yes	Yes	No
scaffold_11	7137522	Thhalv10022834m.g	T	A	Yes	Yes	No
scaffold_11	7137753	Thhalv10022834m.g	C	T	Yes	Yes	No
scaffold_11	7137884	Thhalv10022834m.g	C	T	Yes	Yes	No
scaffold_11	1442427	Thhalv10022831m.g	A	T	Yes	Yes	No
scaffold_11	1061039	Thhalv10022823m.g	C	T	Yes	Yes	No
scaffold_11	1061083	Thhalv10022823m.g	A	G	Yes	Yes	No
scaffold_11	1061085	Thhalv10022823m.g	C	A	Yes	Yes	No
scaffold_11	1061571	Thhalv10022820m.g	A	G	Yes	Yes	No
scaffold_11	1054963	Thhalv10022812m.g	G	T	Yes	Yes	No
scaffold_11	10876210	Thhalv10022809m.g	C	T	Yes	Yes	No
scaffold_11	10876388	Thhalv10022809m.g	C	G	Yes	Yes	No
scaffold_11	1079720	Thhalv10022807m.g	T	C	Yes	Yes	No
scaffold_11	2885557	Thhalv10022797m.g	T	C	Yes	Yes	No
scaffold_11	1434793	Thhalv10022796m.g	A	T	Yes	Yes	No
scaffold_11	1437035	Thhalv10022796m.g	G	A	Yes	Yes	No
scaffold_11	4095640	Thhalv10022794m.g	G	A	Yes	Yes	No
scaffold_11	2656850	Thhalv10022788m.g	G	C	Yes	Yes	No
scaffold_11	1585686	Thhalv10022779m.g	A	G	Yes	Yes	No
scaffold_11	1585726	Thhalv10022779m.g	T	C	Yes	Yes	No
scaffold_11	6201402	Thhalv10022775m.g	T	G	Yes	Yes	No
scaffold_11	6203452	Thhalv10022775m.g	G	T	Yes	Yes	No
scaffold_11	6203486	Thhalv10022775m.g	T	A	Yes	Yes	No
scaffold_11	6203503	Thhalv10022775m.g	C	T	Yes	Yes	No
scaffold_11	6203561	Thhalv10022775m.g	A	C	Yes	Yes	No
scaffold_11	835175	Thhalv10022772m.g	C	A	Yes	Yes	No
scaffold_11	836497	Thhalv10022772m.g	C	T	Yes	Yes	No
scaffold_11	7794387	Thhalv10022759m.g	T	G	Yes	Yes	No
scaffold_11	2291873	Thhalv10022752m.g	A	C	Yes	Yes	No
scaffold_11	2292087	Thhalv10022752m.g	T	C	Yes	Yes	No
scaffold_11	183871	Thhalv10022749m.g	C	T	Yes	Yes	No
scaffold_11	184181	Thhalv10022749m.g	A	G	Yes	Yes	No
scaffold_11	54024	Thhalv10022727m.g	A	G	Yes	Yes	No
scaffold_11	54114	Thhalv10022727m.g	G	A	Yes	Yes	No
scaffold_11	54496	Thhalv10022727m.g	A	T	Yes	Yes	No
scaffold_11	54562	Thhalv10022727m.g	A	C	Yes	Yes	No
scaffold_11	54577	Thhalv10022727m.g	T	A	Yes	Yes	No
scaffold_11	54711	Thhalv10022727m.g	A	T	Yes	Yes	No
scaffold_11	54825	Thhalv10022727m.g	A	C	Yes	Yes	No
scaffold_11	54976	Thhalv10022727m.g	G	A	Yes	Yes	No
scaffold_11	55127	Thhalv10022727m.g	A	T	Yes	Yes	No
scaffold_11	55153	Thhalv10022727m.g	C	A	Yes	Yes	No
scaffold_11	55400	Thhalv10022727m.g	T	C	Yes	Yes	No
scaffold_11	55601	Thhalv10022727m.g	T	C	Yes	Yes	No
scaffold_11	55957	Thhalv10022727m.g	C	T	Yes	Yes	No
scaffold_11	56084	Thhalv10022727m.g	A	C	Yes	Yes	No
scaffold_11	56085	Thhalv10022727m.g	C	G	Yes	Yes	No
scaffold_11	56100	Thhalv10022727m.g	A	G	Yes	Yes	No
scaffold_11	843869	Thhalv10022721m.g	T	C	Yes	Yes	No
scaffold_11	845840	Thhalv10022721m.g	T	A	Yes	Yes	No
scaffold_11	845988	Thhalv10022721m.g	T	G	Yes	Yes	No
scaffold_11	322326	Thhalv10022720m.g	G	T	Yes	Yes	No
scaffold_11	7144495	Thhalv10022715m.g	G	A	Yes	Yes	No
scaffold_11	1965039	Thhalv10022709m.g	G	A	Yes	Yes	No
scaffold_11	3426722	Thhalv10022681m.g	T	G	Yes	Yes	No
scaffold_11	18023	Thhalv10022672m.g	G	T	Yes	Yes	No
scaffold_11	5913040	Thhalv10022663m.g	C	T	Yes	Yes	No
scaffold_11	5913548	Thhalv10022663m.g	G	A	Yes	Yes	No
scaffold_11	5913559	Thhalv10022663m.g	G	C	Yes	Yes	No
scaffold_11	8423678	Thhalv10022637m.g	A	T	Yes	Yes	No
scaffold_11	8424082	Thhalv10022637m.g	G	A	Yes	Yes	No
scaffold_11	2198669	Thhalv10022621m.g	C	T	Yes	Yes	No
scaffold_11	2198670	Thhalv10022621m.g	A	T	Yes	Yes	No
scaffold_11	1859352	Thhalv10022612m.g	A	T	Yes	Yes	No
scaffold_11	185508	Thhalv10022602m.g	G	A	Yes	Yes	No
scaffold_11	185598	Thhalv10022602m.g	C	T	Yes	Yes	No
scaffold_11	185656	Thhalv10022602m.g	G	T	Yes	Yes	No
scaffold_11	7873899	Thhalv10022594m.g	T	C	Yes	Yes	No
scaffold_11	1960327	Thhalv10022579m.g	G	A	Yes	Yes	No
scaffold_11	303602	Thhalv10022531m.g	G	A	Yes	Yes	No
scaffold_28	110746	Thhalv10022504m.g	A	G	Yes	Yes	No
scaffold_28	113431	Thhalv10022504m.g	C	T	Yes	Yes	No
scaffold_24	1502542	Thhalv10022464m.g	T	C	Yes	Yes	No
scaffold_13	4098897	Thhalv10022354m.g	A	G	Yes	Yes	No
scaffold_13	4099044	Thhalv10022354m.g	G	A	Yes	Yes	No
scaffold_13	8622661	Thhalv10022279m.g	T	C	Yes	Yes	No
scaffold_13	8622909	Thhalv10022279m.g	T	G	Yes	Yes	No
scaffold_13	9390458	Thhalv10022262m.g	C	T	Yes	Yes	No
scaffold_13	2951841	Thhalv10022245m.g	C	G	Yes	Yes	No
scaffold_13	2951890	Thhalv10022245m.g	T	C	Yes	Yes	No
scaffold_13	3269858	Thhalv10022098m.g	T	C	Yes	Yes	No
scaffold_13	7632269	Thhalv10021895m.g	C	T	Yes	Yes	No
scaffold_13	7632950	Thhalv10021895m.g	T	C	Yes	Yes	No
scaffold_13	7633052	Thhalv10021895m.g	A	C	Yes	Yes	No
scaffold_13	4751583	Thhalv10021894m.g	C	T	Yes	Yes	No
scaffold_13	4118304	Thhalv10021889m.g	C	A	Yes	Yes	No
scaffold_13	4118365	Thhalv10021889m.g	G	C	Yes	Yes	No
scaffold_13	4118448	Thhalv10021889m.g	A	G	Yes	Yes	No
scaffold_13	5958095	Thhalv10021877m.g	A	G	Yes	Yes	No
scaffold_13	3904913	Thhalv10021833m.g	G	A	Yes	Yes	No
scaffold_13	3905074	Thhalv10021833m.g	C	A	Yes	Yes	No
scaffold_13	4131050	Thhalv10021811m.g	G	A	Yes	Yes	No
scaffold_13	2819242	Thhalv10021801m.g	G	A	Yes	Yes	No
scaffold_13	2819798	Thhalv10021801m.g	A	T	Yes	Yes	No
scaffold_13	7667055	Thhalv10021798m.g	T	A	Yes	Yes	No
scaffold_13	1882708	Thhalv10021794m.g	T	C	Yes	Yes	No
scaffold_13	1882744	Thhalv10021794m.g	G	C	Yes	Yes	No
scaffold_13	1882750	Thhalv10021794m.g	A	C	Yes	Yes	No
scaffold_13	1883344	Thhalv10021794m.g	C	G	Yes	Yes	No
scaffold_13	1883454	Thhalv10021794m.g	G	A	Yes	Yes	No
scaffold_13	4094818	Thhalv10021792m.g	A	G	Yes	Yes	No
scaffold_13	4095581	Thhalv10021792m.g	T	C	Yes	Yes	No
scaffold_13	4721161	Thhalv10021788m.g	G	A	Yes	Yes	No
scaffold_13	7410130	Thhalv10021784m.g	A	G	Yes	Yes	No
scaffold_13	7808559	Thhalv10021778m.g	G	C	Yes	Yes	No
scaffold_13	5729558	Thhalv10021777m.g	G	A	Yes	Yes	No
scaffold_13	6484994	Thhalv10021774m.g	T	C	Yes	Yes	No
scaffold_13	3248308	Thhalv10021758m.g	A	T	Yes	Yes	No
scaffold_13	3248318	Thhalv10021758m.g	G	C	Yes	Yes	No
scaffold_13	8046733	Thhalv10021752m.g	A	T	Yes	Yes	No
scaffold_13	5438921	Thhalv10021751m.g	A	G	Yes	Yes	No
scaffold_13	1186138	Thhalv10021742m.g	G	T	Yes	Yes	No
scaffold_13	8006648	Thhalv10021740m.g	A	G	Yes	Yes	No
scaffold_13	3713534	Thhalv10021739m.g	A	G	Yes	Yes	No
scaffold_13	2339348	Thhalv10021731m.g	C	A	Yes	Yes	No
scaffold_13	3888617	Thhalv10021715m.g	G	A	Yes	Yes	No
scaffold_13	3888819	Thhalv10021715m.g	C	A	Yes	Yes	No
scaffold_13	6745908	Thhalv10021705m.g	A	T	Yes	Yes	No
scaffold_13	6745928	Thhalv10021705m.g	G	A	Yes	Yes	No
scaffold_13	6746066	Thhalv10021705m.g	A	G	Yes	Yes	No
scaffold_13	3326388	Thhalv10021704m.g	G	A	Yes	Yes	No
scaffold_13	5626203	Thhalv10021698m.g	C	G	Yes	Yes	No
scaffold_13	5626238	Thhalv10021698m.g	C	A	Yes	Yes	No
scaffold_13	7537851	Thhalv10021691m.g	C	T	Yes	Yes	No
scaffold_13	5344740	Thhalv10021683m.g	A	T	Yes	Yes	No
scaffold_13	5345456	Thhalv10021683m.g	T	C	Yes	Yes	No
scaffold_13	979456	Thhalv10021679m.g	G	C	Yes	Yes	No
scaffold_13	7915365	Thhalv10021665m.g	T	G	Yes	Yes	No
scaffold_13	7010200	Thhalv10021662m.g	G	A	Yes	Yes	No
scaffold_13	7010208	Thhalv10021662m.g	G	A	Yes	Yes	No
scaffold_13	3686508	Thhalv10021661m.g	G	T	Yes	Yes	No
scaffold_13	1469414	Thhalv10021637m.g	T	G	Yes	Yes	No
scaffold_13	1469438	Thhalv10021637m.g	T	A	Yes	Yes	No
scaffold_13	1469968	Thhalv10021637m.g	A	T	Yes	Yes	No
scaffold_13	1470051	Thhalv10021637m.g	C	A	Yes	Yes	No
scaffold_13	4072555	Thhalv10021630m.g	A	G	Yes	Yes	No
scaffold_13	9288220	Thhalv10021628m.g	G	A	Yes	Yes	No
scaffold_13	8892152	Thhalv10021615m.g	C	T	Yes	Yes	No
scaffold_13	2201580	Thhalv10021614m.g	A	G	Yes	Yes	No
scaffold_13	2201627	Thhalv10021614m.g	A	T	Yes	Yes	No
scaffold_13	8016151	Thhalv10021604m.g	A	G	Yes	Yes	No
scaffold_13	2155586	Thhalv10021597m.g	A	G	Yes	Yes	No
scaffold_13	2155683	Thhalv10021597m.g	T	C	Yes	Yes	No
scaffold_13	2075097	Thhalv10021595m.g	C	T	Yes	Yes	No
scaffold_13	229547	Thhalv10021585m.g	T	A	Yes	Yes	No
scaffold_13	229864	Thhalv10021585m.g	C	A	Yes	Yes	No
scaffold_13	4891717	Thhalv10021584m.g	C	T	Yes	Yes	No
scaffold_13	3176325	Thhalv10021570m.g	T	C	Yes	Yes	No
scaffold_13	8753127	Thhalv10021569m.g	T	A	Yes	Yes	No
scaffold_13	5145688	Thhalv10021566m.g	G	A	Yes	Yes	No
scaffold_13	5145760	Thhalv10021566m.g	G	A	Yes	Yes	No
scaffold_13	8656839	Thhalv10021562m.g	G	A	Yes	Yes	No
scaffold_13	2491965	Thhalv10021554m.g	G	A	Yes	Yes	No
scaffold_13	1984419	Thhalv10021550m.g	C	G	Yes	Yes	No
scaffold_13	7542090	Thhalv10021549m.g	T	C	Yes	Yes	No
scaffold_13	1001250	Thhalv10021541m.g	G	T	Yes	Yes	No
scaffold_13	7105382	Thhalv10021536m.g	A	C	Yes	Yes	No
scaffold_13	1147131	Thhalv10021534m.g	A	G	Yes	Yes	No
scaffold_13	1147260	Thhalv10021534m.g	C	T	Yes	Yes	No
scaffold_13	1147293	Thhalv10021534m.g	A	G	Yes	Yes	No
scaffold_13	1147326	Thhalv10021534m.g	A	T	Yes	Yes	No
scaffold_13	3899556	Thhalv10021533m.g	G	A	Yes	Yes	No
scaffold_13	3899588	Thhalv10021533m.g	G	A	Yes	Yes	No
scaffold_13	3899591	Thhalv10021533m.g	T	C	Yes	Yes	No
scaffold_13	3899673	Thhalv10021533m.g	A	G	Yes	Yes	No
scaffold_13	3899874	Thhalv10021533m.g	A	G	Yes	Yes	No
scaffold_13	3899892	Thhalv10021533m.g	A	G	Yes	Yes	No
scaffold_13	3899895	Thhalv10021533m.g	C	A	Yes	Yes	No
scaffold_13	3900307	Thhalv10021533m.g	C	T	Yes	Yes	No
scaffold_13	3900813	Thhalv10021533m.g	T	C	Yes	Yes	No
scaffold_13	3900825	Thhalv10021533m.g	C	G	Yes	Yes	No
scaffold_13	7133020	Thhalv10021532m.g	G	A	Yes	Yes	No
scaffold_13	2783057	Thhalv10021531m.g	C	T	Yes	Yes	No
scaffold_13	6361353	Thhalv10021529m.g	C	T	Yes	Yes	No
scaffold_13	6361394	Thhalv10021529m.g	T	G	Yes	Yes	No
scaffold_13	6361449	Thhalv10021529m.g	G	C	Yes	Yes	No
scaffold_13	6361462	Thhalv10021529m.g	A	G	Yes	Yes	No
scaffold_13	1351221	Thhalv10021524m.g	A	G	Yes	Yes	No
scaffold_13	4267527	Thhalv10021521m.g	C	T	Yes	Yes	No
scaffold_13	4268059	Thhalv10021521m.g	A	G	Yes	Yes	No
scaffold_13	3144733	Thhalv10021520m.g	G	T	Yes	Yes	No
scaffold_13	5328583	Thhalv10021510m.g	T	A	Yes	Yes	No
scaffold_13	5328843	Thhalv10021510m.g	T	C	Yes	Yes	No
scaffold_13	8736153	Thhalv10021507m.g	A	C	Yes	Yes	No
scaffold_13	1031062	Thhalv10021506m.g	C	T	Yes	Yes	No
scaffold_13	1031158	Thhalv10021506m.g	G	A	Yes	Yes	No
scaffold_13	1031187	Thhalv10021506m.g	C	T	Yes	Yes	No
scaffold_13	1031295	Thhalv10021506m.g	C	T	Yes	Yes	No
scaffold_13	8603656	Thhalv10021487m.g	A	C	Yes	Yes	No
scaffold_13	4015332	Thhalv10021485m.g	C	T	Yes	Yes	No
scaffold_13	2294508	Thhalv10021482m.g	G	A	Yes	Yes	No
scaffold_13	2296039	Thhalv10021482m.g	C	T	Yes	Yes	No
scaffold_13	9384648	Thhalv10021476m.g	A	G	Yes	Yes	No
scaffold_13	9384717	Thhalv10021476m.g	G	A	Yes	Yes	No
scaffold_13	8998402	Thhalv10021465m.g	C	A	Yes	Yes	No
scaffold_13	7014098	Thhalv10021454m.g	G	A	Yes	Yes	No
scaffold_13	7014650	Thhalv10021454m.g	A	G	Yes	Yes	No
scaffold_13	6297641	Thhalv10021451m.g	C	T	Yes	Yes	No
scaffold_13	6298465	Thhalv10021451m.g	G	A	Yes	Yes	No
scaffold_13	6299351	Thhalv10021451m.g	T	A	Yes	Yes	No
scaffold_13	8122638	Thhalv10021441m.g	A	G	Yes	Yes	No
scaffold_13	8123433	Thhalv10021441m.g	A	G	Yes	Yes	No
scaffold_13	7292944	Thhalv10021435m.g	T	C	Yes	Yes	No
scaffold_13	6253671	Thhalv10021434m.g	G	A	Yes	Yes	No
scaffold_13	6253922	Thhalv10021434m.g	A	T	Yes	Yes	No
scaffold_13	6254018	Thhalv10021434m.g	G	T	Yes	Yes	No
scaffold_13	6254024	Thhalv10021434m.g	G	A	Yes	Yes	No
scaffold_13	147563	Thhalv10021427m.g	C	T	Yes	Yes	No
scaffold_13	192093	Thhalv10021426m.g	A	G	Yes	Yes	No
scaffold_13	8058846	Thhalv10021425m.g	T	A	Yes	Yes	No
scaffold_13	3655952	Thhalv10021421m.g	C	A	Yes	Yes	No
scaffold_13	3655958	Thhalv10021421m.g	C	T	Yes	Yes	No
scaffold_13	3655959	Thhalv10021421m.g	G	C	Yes	Yes	No
scaffold_13	3656175	Thhalv10021421m.g	G	A	Yes	Yes	No
scaffold_13	6957274	Thhalv10021420m.g	A	C	Yes	Yes	No
scaffold_13	4427350	Thhalv10021415m.g	T	C	Yes	Yes	No
scaffold_13	8200688	Thhalv10021407m.g	A	G	Yes	Yes	No
scaffold_13	7815985	Thhalv10021402m.g	G	A	Yes	Yes	No
scaffold_13	9160933	Thhalv10021386m.g	G	A	Yes	Yes	No
scaffold_13	6628114	Thhalv10021354m.g	C	T	Yes	Yes	No
scaffold_13	4958070	Thhalv10021351m.g	A	T	Yes	Yes	No
scaffold_13	4960015	Thhalv10021351m.g	C	T	Yes	Yes	No
scaffold_13	5301334	Thhalv10021347m.g	C	G	Yes	Yes	No
scaffold_13	5301989	Thhalv10021347m.g	G	T	Yes	Yes	No
scaffold_13	5302028	Thhalv10021347m.g	T	A	Yes	Yes	No
scaffold_13	6408834	Thhalv10021337m.g	C	T	Yes	Yes	No
scaffold_13	6410183	Thhalv10021337m.g	A	G	Yes	Yes	No
scaffold_13	1015630	Thhalv10021330m.g	A	C	Yes	Yes	No
scaffold_13	9396337	Thhalv10021329m.g	C	T	Yes	Yes	No
scaffold_13	9396339	Thhalv10021329m.g	G	C	Yes	Yes	No
scaffold_13	9396458	Thhalv10021329m.g	G	T	Yes	Yes	No
scaffold_13	1060519	Thhalv10021310m.g	G	A	Yes	Yes	No
scaffold_13	1060623	Thhalv10021310m.g	G	C	Yes	Yes	No
scaffold_13	1062403	Thhalv10021310m.g	A	G	Yes	Yes	No
scaffold_13	3845590	Thhalv10021303m.g	G	A	Yes	Yes	No
scaffold_13	3846716	Thhalv10021303m.g	G	C	Yes	Yes	No
scaffold_13	3846798	Thhalv10021303m.g	C	A	Yes	Yes	No
scaffold_13	1841002	Thhalv10021300m.g	A	G	Yes	Yes	No
scaffold_13	4213237	Thhalv10021294m.g	T	G	Yes	Yes	No
scaffold_13	1354032	Thhalv10021287m.g	C	T	Yes	Yes	No
scaffold_13	4880968	Thhalv10021279m.g	A	T	Yes	Yes	No
scaffold_13	4880971	Thhalv10021279m.g	T	C	Yes	Yes	No
scaffold_13	308852	Thhalv10021276m.g	T	C	Yes	Yes	No
scaffold_13	1813865	Thhalv10021272m.g	G	A	Yes	Yes	No
scaffold_13	2306489	Thhalv10021271m.g	C	A	Yes	Yes	No
scaffold_13	6920159	Thhalv10021262m.g	T	A	Yes	Yes	No
scaffold_13	6920295	Thhalv10021262m.g	G	A	Yes	Yes	No
scaffold_13	5785842	Thhalv10021248m.g	T	C	Yes	Yes	No
scaffold_13	4010414	Thhalv10021241m.g	A	G	Yes	Yes	No
scaffold_13	5292862	Thhalv10021233m.g	G	A	Yes	Yes	No
scaffold_13	9342843	Thhalv10021231m.g	T	C	Yes	Yes	No
scaffold_13	9343241	Thhalv10021231m.g	C	T	Yes	Yes	No
scaffold_13	9343448	Thhalv10021231m.g	A	G	Yes	Yes	No
scaffold_13	5427199	Thhalv10021228m.g	A	G	Yes	Yes	No
scaffold_13	5427214	Thhalv10021228m.g	A	T	Yes	Yes	No
scaffold_13	5427424	Thhalv10021228m.g	A	G	Yes	Yes	No
scaffold_13	2253476	Thhalv10021218m.g	G	C	Yes	Yes	No
scaffold_13	6985342	Thhalv10021215m.g	A	G	Yes	Yes	No
scaffold_13	8388853	Thhalv10021212m.g	A	G	Yes	Yes	No
scaffold_13	8389488	Thhalv10021212m.g	A	T	Yes	Yes	No
scaffold_13	8007021	Thhalv10021202m.g	T	C	Yes	Yes	No
scaffold_13	8007026	Thhalv10021202m.g	C	G	Yes	Yes	No
scaffold_13	8007339	Thhalv10021202m.g	G	T	Yes	Yes	No
scaffold_13	8007364	Thhalv10021202m.g	C	G	Yes	Yes	No
scaffold_13	242893	Thhalv10021194m.g	C	A	Yes	Yes	No
scaffold_13	5440031	Thhalv10021187m.g	C	T	Yes	Yes	No
scaffold_13	4715083	Thhalv10021156m.g	C	G	Yes	Yes	No
scaffold_13	6594008	Thhalv10021147m.g	T	C	Yes	Yes	No
scaffold_13	2953355	Thhalv10021135m.g	C	A	Yes	Yes	No
scaffold_13	5464382	Thhalv10021132m.g	A	C	Yes	Yes	No
scaffold_13	6927393	Thhalv10021130m.g	A	G	Yes	Yes	No
scaffold_13	1372301	Thhalv10021123m.g	G	C	Yes	Yes	No
scaffold_13	1579609	Thhalv10021117m.g	G	C	Yes	Yes	No
scaffold_13	1580095	Thhalv10021117m.g	A	T	Yes	Yes	No
scaffold_13	4237669	Thhalv10021099m.g	A	G	Yes	Yes	No
scaffold_13	4237717	Thhalv10021099m.g	A	G	Yes	Yes	No
scaffold_13	6590549	Thhalv10021091m.g	A	T	Yes	Yes	No
scaffold_13	6590790	Thhalv10021091m.g	T	A	Yes	Yes	No
scaffold_13	9171932	Thhalv10021076m.g	G	C	Yes	Yes	No
scaffold_13	9173384	Thhalv10021076m.g	C	G	Yes	Yes	No
scaffold_13	6385450	Thhalv10021067m.g	A	G	Yes	Yes	No
scaffold_13	6764836	Thhalv10021063m.g	A	C	Yes	Yes	No
scaffold_13	9133234	Thhalv10021048m.g	T	A	Yes	Yes	No
scaffold_13	1818342	Thhalv10021027m.g	G	C	Yes	Yes	No
scaffold_13	1897578	Thhalv10021019m.g	T	C	Yes	Yes	No
scaffold_13	1898974	Thhalv10021019m.g	G	A	Yes	Yes	No
scaffold_13	2370013	Thhalv10021016m.g	T	G	Yes	Yes	No
scaffold_13	9030272	Thhalv10021014m.g	G	A	Yes	Yes	No
scaffold_13	1133695	Thhalv10021013m.g	A	G	Yes	Yes	No
scaffold_13	1133698	Thhalv10021013m.g	A	G	Yes	Yes	No
scaffold_13	1133707	Thhalv10021013m.g	C	T	Yes	Yes	No
scaffold_13	4844701	Thhalv10021012m.g	T	G	Yes	Yes	No
scaffold_13	5009771	Thhalv10021009m.g	C	A	Yes	Yes	No
scaffold_13	4650616	Thhalv10021005m.g	A	C	Yes	Yes	No
scaffold_13	3391245	Thhalv10020994m.g	A	C	Yes	Yes	No
scaffold_13	6819280	Thhalv10020990m.g	C	A	Yes	Yes	No
scaffold_13	3074928	Thhalv10020989m.g	T	A	Yes	Yes	No
scaffold_13	7067479	Thhalv10020977m.g	A	T	Yes	Yes	No
scaffold_13	1724644	Thhalv10020970m.g	G	T	Yes	Yes	No
scaffold_13	6876527	Thhalv10020959m.g	A	G	Yes	Yes	No
scaffold_13	6876598	Thhalv10020959m.g	C	T	Yes	Yes	No
scaffold_13	1749179	Thhalv10020952m.g	T	C	Yes	Yes	No
scaffold_13	6833388	Thhalv10020943m.g	A	C	Yes	Yes	No
scaffold_13	8876983	Thhalv10020933m.g	T	A	Yes	Yes	No
scaffold_13	2091159	Thhalv10020926m.g	G	A	Yes	Yes	No
scaffold_13	2124552	Thhalv10020922m.g	T	G	Yes	Yes	No
scaffold_13	2125024	Thhalv10020922m.g	G	A	Yes	Yes	No
scaffold_13	9295416	Thhalv10020920m.g	A	G	Yes	Yes	No
scaffold_13	9295774	Thhalv10020920m.g	G	C	Yes	Yes	No
scaffold_13	9297138	Thhalv10020920m.g	T	C	Yes	Yes	No
scaffold_13	9297299	Thhalv10020920m.g	G	A	Yes	Yes	No
scaffold_13	9297485	Thhalv10020920m.g	T	A	Yes	Yes	No
scaffold_13	2078773	Thhalv10020911m.g	C	T	Yes	Yes	No
scaffold_13	2078790	Thhalv10020911m.g	C	A	Yes	Yes	No
scaffold_13	8863896	Thhalv10020900m.g	A	T	Yes	Yes	No
scaffold_13	8863899	Thhalv10020900m.g	G	A	Yes	Yes	No
scaffold_13	4653309	Thhalv10020898m.g	C	T	Yes	Yes	No
scaffold_13	4338739	Thhalv10020891m.g	G	A	Yes	Yes	No
scaffold_13	6453009	Thhalv10020851m.g	A	G	Yes	Yes	No
scaffold_13	6453011	Thhalv10020851m.g	G	A	Yes	Yes	No
scaffold_13	6453262	Thhalv10020851m.g	T	C	Yes	Yes	No
scaffold_13	6453673	Thhalv10020851m.g	A	C	Yes	Yes	No
scaffold_13	6453688	Thhalv10020851m.g	A	G	Yes	Yes	No
scaffold_13	6453775	Thhalv10020851m.g	C	T	Yes	Yes	No
scaffold_13	6453883	Thhalv10020851m.g	A	C	Yes	Yes	No
scaffold_13	4335193	Thhalv10020847m.g	T	C	Yes	Yes	No
scaffold_13	7656026	Thhalv10020835m.g	G	A	Yes	Yes	No
scaffold_13	7658068	Thhalv10020835m.g	T	C	Yes	Yes	No
scaffold_13	4716103	Thhalv10020804m.g	C	T	Yes	Yes	No
scaffold_13	8902542	Thhalv10020801m.g	G	A	Yes	Yes	No
scaffold_13	7789778	Thhalv10020798m.g	A	G	Yes	Yes	No
scaffold_13	7789846	Thhalv10020798m.g	A	G	Yes	Yes	No
scaffold_13	7789873	Thhalv10020798m.g	T	C	Yes	Yes	No
scaffold_13	7789987	Thhalv10020798m.g	A	G	Yes	Yes	No
scaffold_13	7790212	Thhalv10020798m.g	T	C	Yes	Yes	No
scaffold_13	7790260	Thhalv10020798m.g	T	A	Yes	Yes	No
scaffold_13	7792266	Thhalv10020798m.g	G	A	Yes	Yes	No
scaffold_13	2248268	Thhalv10020793m.g	G	A	Yes	Yes	No
scaffold_13	736425	Thhalv10020787m.g	G	A	Yes	Yes	No
scaffold_13	3236643	Thhalv10020777m.g	G	C	Yes	Yes	No
scaffold_13	8929623	Thhalv10020776m.g	T	G	Yes	Yes	No
scaffold_13	9266828	Thhalv10020775m.g	C	T	Yes	Yes	No
scaffold_13	9267429	Thhalv10020775m.g	T	A	Yes	Yes	No
scaffold_13	6488742	Thhalv10020764m.g	T	A	Yes	Yes	No
scaffold_13	667217	Thhalv10020751m.g	G	C	Yes	Yes	No
scaffold_13	8190144	Thhalv10020727m.g	A	T	Yes	Yes	No
scaffold_13	5056611	Thhalv10020726m.g	T	C	Yes	Yes	No
scaffold_13	2386795	Thhalv10020718m.g	A	C	Yes	Yes	No
scaffold_13	3612853	Thhalv10020710m.g	T	C	Yes	Yes	No
scaffold_13	6540471	Thhalv10020702m.g	C	T	Yes	Yes	No
scaffold_13	842937	Thhalv10020675m.g	C	G	Yes	Yes	No
scaffold_13	8720214	Thhalv10020665m.g	A	T	Yes	Yes	No
scaffold_13	3156620	Thhalv10020595m.g	T	G	Yes	Yes	No
scaffold_13	6249506	Thhalv10020573m.g	A	C	Yes	Yes	No
scaffold_13	4963644	Thhalv10020572m.g	C	A	Yes	Yes	No
scaffold_13	9116364	Thhalv10020553m.g	C	G	Yes	Yes	No
scaffold_13	2279928	Thhalv10020528m.g	C	T	Yes	Yes	No
scaffold_13	9083361	Thhalv10020493m.g	A	G	Yes	Yes	No
scaffold_13	9083362	Thhalv10020493m.g	T	A	Yes	Yes	No
scaffold_13	9084032	Thhalv10020493m.g	T	C	Yes	Yes	No
scaffold_13	7334594	Thhalv10020460m.g	A	C	Yes	Yes	No
scaffold_13	1053426	Thhalv10020440m.g	A	G	Yes	Yes	No
scaffold_13	1681167	Thhalv10020439m.g	T	C	Yes	Yes	No
scaffold_13	7602508	Thhalv10020428m.g	C	G	Yes	Yes	No
scaffold_13	7602786	Thhalv10020428m.g	T	C	Yes	Yes	No
scaffold_13	7602804	Thhalv10020428m.g	C	T	Yes	Yes	No
scaffold_13	2333200	Thhalv10020412m.g	A	G	Yes	Yes	No
scaffold_13	2334679	Thhalv10020412m.g	G	A	Yes	Yes	No
scaffold_13	2334826	Thhalv10020412m.g	T	C	Yes	Yes	No
scaffold_13	2334901	Thhalv10020412m.g	G	C	Yes	Yes	No
scaffold_13	2334913	Thhalv10020412m.g	G	T	Yes	Yes	No
scaffold_13	2335103	Thhalv10020412m.g	A	G	Yes	Yes	No
scaffold_13	3576645	Thhalv10020385m.g	G	A	Yes	Yes	No
scaffold_13	3576662	Thhalv10020385m.g	C	T	Yes	Yes	No
scaffold_13	3577964	Thhalv10020385m.g	G	A	Yes	Yes	No
scaffold_13	3577972	Thhalv10020385m.g	G	A	Yes	Yes	No
scaffold_13	3577999	Thhalv10020385m.g	G	A	Yes	Yes	No
scaffold_13	3578174	Thhalv10020385m.g	A	G	Yes	Yes	No
scaffold_13	4178749	Thhalv10020366m.g	A	T	Yes	Yes	No
scaffold_13	1451677	Thhalv10020360m.g	C	A	Yes	Yes	No
scaffold_13	1452314	Thhalv10020360m.g	A	G	Yes	Yes	No
scaffold_13	1034143	Thhalv10020335m.g	A	G	Yes	Yes	No
scaffold_13	7103723	Thhalv10020331m.g	A	T	Yes	Yes	No
scaffold_13	394308	Thhalv10020317m.g	T	A	Yes	Yes	No
scaffold_13	7355435	Thhalv10020302m.g	A	C	Yes	Yes	No
scaffold_13	4865887	Thhalv10020299m.g	C	T	Yes	Yes	No
scaffold_13	5986338	Thhalv10020209m.g	T	A	Yes	Yes	No
scaffold_13	7595177	Thhalv10020181m.g	G	T	Yes	Yes	No
scaffold_13	7595379	Thhalv10020181m.g	A	T	Yes	Yes	No
scaffold_13	7595388	Thhalv10020181m.g	T	C	Yes	Yes	No
scaffold_13	7595475	Thhalv10020181m.g	T	A	Yes	Yes	No
scaffold_13	7595487	Thhalv10020181m.g	A	G	Yes	Yes	No
scaffold_13	7596052	Thhalv10020181m.g	A	G	Yes	Yes	No
scaffold_13	4916774	Thhalv10020172m.g	A	T	Yes	Yes	No
scaffold_13	3930936	Thhalv10020153m.g	C	A	Yes	Yes	No
scaffold_13	9426044	Thhalv10020105m.g	T	C	Yes	Yes	No
scaffold_13	9428471	Thhalv10020105m.g	T	C	Yes	Yes	No
scaffold_13	4024623	Thhalv10020083m.g	A	G	Yes	Yes	No
scaffold_13	4024653	Thhalv10020083m.g	G	A	Yes	Yes	No
scaffold_13	4025535	Thhalv10020083m.g	G	A	Yes	Yes	No
scaffold_13	3568334	Thhalv10020047m.g	C	A	Yes	Yes	No
scaffold_13	6610258	Thhalv10020022m.g	A	C	Yes	Yes	No
scaffold_13	9051352	Thhalv10020021m.g	T	A	Yes	Yes	No
scaffold_13	4393713	Thhalv10019958m.g	A	T	Yes	Yes	No
scaffold_13	2639560	Thhalv10019955m.g	A	C	Yes	Yes	No
scaffold_9	4815157	Thhalv10019850m.g	T	C	Yes	Yes	No
scaffold_9	4815655	Thhalv10019850m.g	A	C	Yes	Yes	No
scaffold_9	5978059	Thhalv10019658m.g	G	A	Yes	Yes	No
scaffold_9	5978416	Thhalv10019658m.g	A	G	Yes	Yes	No
scaffold_9	5982870	Thhalv10019658m.g	A	G	Yes	Yes	No
scaffold_9	5983151	Thhalv10019658m.g	T	A	Yes	Yes	No
scaffold_9	5983342	Thhalv10019658m.g	A	C	Yes	Yes	No
scaffold_9	2251982	Thhalv10019638m.g	C	T	Yes	Yes	No
scaffold_9	2252408	Thhalv10019638m.g	T	G	Yes	Yes	No
scaffold_9	3264545	Thhalv10019421m.g	C	A	Yes	Yes	No
scaffold_9	6249926	Thhalv10019416m.g	C	G	Yes	Yes	No
scaffold_9	3002046	Thhalv10019414m.g	T	C	Yes	Yes	No
scaffold_9	3002100	Thhalv10019414m.g	C	T	Yes	Yes	No
scaffold_9	3002331	Thhalv10019414m.g	A	G	Yes	Yes	No
scaffold_9	3002335	Thhalv10019414m.g	T	A	Yes	Yes	No
scaffold_9	1100930	Thhalv10019393m.g	G	A	Yes	Yes	No
scaffold_9	3418070	Thhalv10019375m.g	A	T	Yes	Yes	No
scaffold_9	3418089	Thhalv10019375m.g	T	G	Yes	Yes	No
scaffold_9	1308110	Thhalv10019370m.g	A	G	Yes	Yes	No
scaffold_9	1308153	Thhalv10019370m.g	A	G	Yes	Yes	No
scaffold_9	3774174	Thhalv10019369m.g	T	C	Yes	Yes	No
scaffold_9	2745229	Thhalv10019342m.g	A	G	Yes	Yes	No
scaffold_9	2745626	Thhalv10019342m.g	G	T	Yes	Yes	No
scaffold_9	3515924	Thhalv10019329m.g	T	C	Yes	Yes	No
scaffold_9	5033102	Thhalv10019324m.g	C	T	Yes	Yes	No
scaffold_9	1666117	Thhalv10019321m.g	T	C	Yes	Yes	No
scaffold_9	6233672	Thhalv10019305m.g	A	C	Yes	Yes	No
scaffold_9	6233698	Thhalv10019305m.g	T	A	Yes	Yes	No
scaffold_9	6235074	Thhalv10019305m.g	A	G	Yes	Yes	No
scaffold_9	49493	Thhalv10019289m.g	C	T	Yes	Yes	No
scaffold_9	829739	Thhalv10019278m.g	C	A	Yes	Yes	No
scaffold_9	831540	Thhalv10019278m.g	T	A	Yes	Yes	No
scaffold_9	2031907	Thhalv10019260m.g	T	C	Yes	Yes	No
scaffold_9	4367273	Thhalv10019240m.g	C	A	Yes	Yes	No
scaffold_9	2656463	Thhalv10019224m.g	A	G	Yes	Yes	No
scaffold_9	2656577	Thhalv10019224m.g	A	G	Yes	Yes	No
scaffold_9	2656701	Thhalv10019224m.g	C	A	Yes	Yes	No
scaffold_9	2656837	Thhalv10019224m.g	G	T	Yes	Yes	No
scaffold_9	4993444	Thhalv10019205m.g	T	A	Yes	Yes	No
scaffold_9	10212768	Thhalv10019192m.g	T	A	Yes	Yes	No
scaffold_9	2508042	Thhalv10019178m.g	G	A	Yes	Yes	No
scaffold_9	2508520	Thhalv10019178m.g	G	C	Yes	Yes	No
scaffold_9	2508529	Thhalv10019178m.g	G	T	Yes	Yes	No
scaffold_9	10473345	Thhalv10019176m.g	A	T	Yes	Yes	No
scaffold_9	2074635	Thhalv10019171m.g	A	G	Yes	Yes	No
scaffold_9	2074642	Thhalv10019171m.g	G	T	Yes	Yes	No
scaffold_9	2589153	Thhalv10019168m.g	C	T	Yes	Yes	No
scaffold_9	5961627	Thhalv10019159m.g	A	G	Yes	Yes	No
scaffold_9	3305667	Thhalv10019148m.g	T	C	Yes	Yes	No
scaffold_9	11447343	Thhalv10019144m.g	C	T	Yes	Yes	No
scaffold_9	2951334	Thhalv10019131m.g	G	C	Yes	Yes	No
scaffold_9	5149620	Thhalv10019128m.g	C	A	Yes	Yes	No
scaffold_9	2488947	Thhalv10019122m.g	C	T	Yes	Yes	No
scaffold_9	2489008	Thhalv10019122m.g	C	T	Yes	Yes	No
scaffold_9	2489063	Thhalv10019122m.g	A	G	Yes	Yes	No
scaffold_9	2489158	Thhalv10019122m.g	T	C	Yes	Yes	No
scaffold_9	983523	Thhalv10019114m.g	C	T	Yes	Yes	No
scaffold_9	755558	Thhalv10019110m.g	G	C	Yes	Yes	No
scaffold_9	5194193	Thhalv10019103m.g	C	G	Yes	Yes	No
scaffold_9	824119	Thhalv10019101m.g	A	T	Yes	Yes	No
scaffold_9	3520474	Thhalv10019098m.g	T	G	Yes	Yes	No
scaffold_9	1059142	Thhalv10019097m.g	T	C	Yes	Yes	No
scaffold_9	1059611	Thhalv10019097m.g	T	A	Yes	Yes	No
scaffold_9	5691546	Thhalv10019088m.g	G	T	Yes	Yes	No
scaffold_9	5691620	Thhalv10019088m.g	C	T	Yes	Yes	No
scaffold_9	5691692	Thhalv10019088m.g	T	C	Yes	Yes	No
scaffold_9	2870658	Thhalv10019083m.g	C	T	Yes	Yes	No
scaffold_9	3093537	Thhalv10019056m.g	A	C	Yes	Yes	No
scaffold_9	80663	Thhalv10019052m.g	G	C	Yes	Yes	No
scaffold_9	377829	Thhalv10019044m.g	A	T	Yes	Yes	No
scaffold_9	2484803	Thhalv10019039m.g	A	T	Yes	Yes	No
scaffold_9	2484947	Thhalv10019039m.g	A	G	Yes	Yes	No
scaffold_9	2230051	Thhalv10019027m.g	G	C	Yes	Yes	No
scaffold_9	5025393	Thhalv10019024m.g	G	A	Yes	Yes	No
scaffold_9	5025471	Thhalv10019024m.g	T	C	Yes	Yes	No
scaffold_9	5025486	Thhalv10019024m.g	T	C	Yes	Yes	No
scaffold_9	6343145	Thhalv10019020m.g	C	G	Yes	Yes	No
scaffold_9	6344279	Thhalv10019020m.g	G	A	Yes	Yes	No
scaffold_9	2647600	Thhalv10019016m.g	C	A	Yes	Yes	No
scaffold_9	2200826	Thhalv10019006m.g	A	G	Yes	Yes	No
scaffold_9	8253384	Thhalv10019005m.g	T	A	Yes	Yes	No
scaffold_9	8253547	Thhalv10019005m.g	A	C	Yes	Yes	No
scaffold_9	8253572	Thhalv10019005m.g	G	C	Yes	Yes	No
scaffold_9	390157	Thhalv10018990m.g	A	T	Yes	Yes	No
scaffold_9	4484961	Thhalv10018978m.g	G	T	Yes	Yes	No
scaffold_9	4488214	Thhalv10018978m.g	A	T	Yes	Yes	No
scaffold_9	3540400	Thhalv10018945m.g	A	C	Yes	Yes	No
scaffold_9	378508	Thhalv10018924m.g	G	A	Yes	Yes	No
scaffold_9	378545	Thhalv10018924m.g	A	G	Yes	Yes	No
scaffold_9	45220	Thhalv10018906m.g	A	G	Yes	Yes	No
scaffold_9	45726	Thhalv10018906m.g	C	G	Yes	Yes	No
scaffold_9	6298101	Thhalv10018890m.g	G	A	Yes	Yes	No
scaffold_9	3368258	Thhalv10018869m.g	G	T	Yes	Yes	No
scaffold_9	3368261	Thhalv10018869m.g	A	G	Yes	Yes	No
scaffold_9	3369309	Thhalv10018869m.g	G	T	Yes	Yes	No
scaffold_9	3370004	Thhalv10018869m.g	G	A	Yes	Yes	No
scaffold_9	2886996	Thhalv10018854m.g	A	T	Yes	Yes	No
scaffold_9	1094185	Thhalv10018841m.g	G	C	Yes	Yes	No
scaffold_9	3935472	Thhalv10018799m.g	T	C	Yes	Yes	No
scaffold_9	3538701	Thhalv10018783m.g	T	C	Yes	Yes	No
scaffold_9	3538761	Thhalv10018783m.g	T	A	Yes	Yes	No
scaffold_9	3538806	Thhalv10018783m.g	A	G	Yes	Yes	No
scaffold_9	9121028	Thhalv10018781m.g	G	A	Yes	Yes	No
scaffold_9	10228757	Thhalv10018775m.g	G	T	Yes	Yes	No
scaffold_9	10229210	Thhalv10018775m.g	C	T	Yes	Yes	No
scaffold_9	10229228	Thhalv10018775m.g	A	G	Yes	Yes	No
scaffold_9	3421224	Thhalv10018769m.g	T	C	Yes	Yes	No
scaffold_9	271076	Thhalv10018763m.g	T	C	Yes	Yes	No
scaffold_9	271102	Thhalv10018763m.g	T	C	Yes	Yes	No
scaffold_9	3300444	Thhalv10018762m.g	C	G	Yes	Yes	No
scaffold_9	3300572	Thhalv10018762m.g	C	T	Yes	Yes	No
scaffold_9	3300575	Thhalv10018762m.g	A	C	Yes	Yes	No
scaffold_9	1688040	Thhalv10018739m.g	T	C	Yes	Yes	No
scaffold_9	1688329	Thhalv10018739m.g	C	A	Yes	Yes	No
scaffold_9	1689072	Thhalv10018739m.g	A	G	Yes	Yes	No
scaffold_9	5685483	Thhalv10018737m.g	T	G	Yes	Yes	No
scaffold_9	6136238	Thhalv10018723m.g	G	T	Yes	Yes	No
scaffold_9	2332621	Thhalv10018722m.g	T	G	Yes	Yes	No
scaffold_9	2333255	Thhalv10018722m.g	A	T	Yes	Yes	No
scaffold_9	676715	Thhalv10018699m.g	G	A	Yes	Yes	No
scaffold_9	676752	Thhalv10018699m.g	G	T	Yes	Yes	No
scaffold_9	678958	Thhalv10018699m.g	G	T	Yes	Yes	No
scaffold_9	2762137	Thhalv10018684m.g	C	A	Yes	Yes	No
scaffold_9	2762157	Thhalv10018684m.g	C	T	Yes	Yes	No
scaffold_9	2763959	Thhalv10018684m.g	T	C	Yes	Yes	No
scaffold_9	2763985	Thhalv10018684m.g	G	C	Yes	Yes	No
scaffold_9	2764007	Thhalv10018684m.g	T	A	Yes	Yes	No
scaffold_9	4696049	Thhalv10018680m.g	G	C	Yes	Yes	No
scaffold_9	4696066	Thhalv10018680m.g	A	T	Yes	Yes	No
scaffold_9	5779765	Thhalv10018663m.g	T	C	Yes	Yes	No
scaffold_9	2742149	Thhalv10018662m.g	G	A	Yes	Yes	No
scaffold_9	929505	Thhalv10018616m.g	T	C	Yes	Yes	No
scaffold_9	744820	Thhalv10018594m.g	A	G	Yes	Yes	No
scaffold_9	744978	Thhalv10018594m.g	C	A	Yes	Yes	No
scaffold_9	745040	Thhalv10018594m.g	G	A	Yes	Yes	No
scaffold_9	745053	Thhalv10018594m.g	A	T	Yes	Yes	No
scaffold_9	1810847	Thhalv10018578m.g	C	A	Yes	Yes	No
scaffold_9	3283036	Thhalv10018573m.g	C	A	Yes	Yes	No
scaffold_9	385444	Thhalv10018566m.g	C	T	Yes	Yes	No
scaffold_9	833625	Thhalv10018565m.g	C	A	Yes	Yes	No
scaffold_9	286744	Thhalv10018560m.g	T	C	Yes	Yes	No
scaffold_9	1326406	Thhalv10018556m.g	C	A	Yes	Yes	No
scaffold_9	6112225	Thhalv10018534m.g	A	G	Yes	Yes	No
scaffold_9	3403795	Thhalv10018502m.g	C	T	Yes	Yes	No
scaffold_9	1394681	Thhalv10018497m.g	A	G	Yes	Yes	No
scaffold_9	3156617	Thhalv10018492m.g	G	A	Yes	Yes	No
scaffold_9	3727751	Thhalv10018482m.g	A	G	Yes	Yes	No
scaffold_9	3727752	Thhalv10018482m.g	G	A	Yes	Yes	No
scaffold_9	3729692	Thhalv10018482m.g	T	G	Yes	Yes	No
scaffold_9	2016885	Thhalv10018462m.g	T	C	Yes	Yes	No
scaffold_9	2374118	Thhalv10018460m.g	C	T	Yes	Yes	No
scaffold_9	2376674	Thhalv10018460m.g	T	C	Yes	Yes	No
scaffold_9	2376677	Thhalv10018460m.g	A	G	Yes	Yes	No
scaffold_9	2376721	Thhalv10018460m.g	T	C	Yes	Yes	No
scaffold_9	2376788	Thhalv10018460m.g	G	A	Yes	Yes	No
scaffold_9	2495785	Thhalv10018437m.g	G	A	Yes	Yes	No
scaffold_9	2495853	Thhalv10018437m.g	C	T	Yes	Yes	No
scaffold_9	2495895	Thhalv10018437m.g	T	C	Yes	Yes	No
scaffold_9	663899	Thhalv10018432m.g	T	G	Yes	Yes	No
scaffold_9	3494525	Thhalv10018416m.g	G	C	Yes	Yes	No
scaffold_9	3832196	Thhalv10018412m.g	C	T	Yes	Yes	No
scaffold_9	4654945	Thhalv10018395m.g	A	T	Yes	Yes	No
scaffold_9	4655817	Thhalv10018395m.g	G	A	Yes	Yes	No
scaffold_9	1966474	Thhalv10018373m.g	A	G	Yes	Yes	No
scaffold_9	1966537	Thhalv10018373m.g	A	G	Yes	Yes	No
scaffold_9	1966648	Thhalv10018373m.g	T	C	Yes	Yes	No
scaffold_9	1966975	Thhalv10018373m.g	G	C	Yes	Yes	No
scaffold_9	2588130	Thhalv10018366m.g	G	A	Yes	Yes	No
scaffold_9	2588361	Thhalv10018366m.g	T	A	Yes	Yes	No
scaffold_9	5731942	Thhalv10018310m.g	A	G	Yes	Yes	No
scaffold_9	3325772	Thhalv10018308m.g	G	A	Yes	Yes	No
scaffold_9	4274160	Thhalv10018292m.g	G	T	Yes	Yes	No
scaffold_9	210278	Thhalv10018281m.g	T	C	Yes	Yes	No
scaffold_9	2425112	Thhalv10018263m.g	C	T	Yes	Yes	No
scaffold_9	102443	Thhalv10018247m.g	A	T	Yes	Yes	No
scaffold_9	3284276	Thhalv10018201m.g	T	C	Yes	Yes	No
scaffold_9	6309597	Thhalv10018191m.g	T	A	Yes	Yes	No
scaffold_9	6309720	Thhalv10018191m.g	C	T	Yes	Yes	No
scaffold_9	6310160	Thhalv10018191m.g	T	C	Yes	Yes	No
scaffold_9	6310499	Thhalv10018191m.g	T	C	Yes	Yes	No
scaffold_9	9703075	Thhalv10018170m.g	A	G	Yes	Yes	No
scaffold_9	9703250	Thhalv10018170m.g	T	G	Yes	Yes	No
scaffold_9	1274276	Thhalv10018092m.g	C	T	Yes	Yes	No
scaffold_9	3602966	Thhalv10018049m.g	C	T	Yes	Yes	No
scaffold_9	1667216	Thhalv10018046m.g	T	G	Yes	Yes	No
scaffold_10	6679928	Thhalv10017983m.g	G	C	Yes	Yes	No
scaffold_10	6680465	Thhalv10017983m.g	C	T	Yes	Yes	No
scaffold_10	5438483	Thhalv10017954m.g	C	T	Yes	Yes	No
scaffold_10	9082142	Thhalv10017874m.g	G	A	Yes	Yes	No
scaffold_10	4581991	Thhalv10017808m.g	T	C	Yes	Yes	No
scaffold_10	11410783	Thhalv10017761m.g	C	T	Yes	Yes	No
scaffold_10	11446210	Thhalv10017746m.g	C	T	Yes	Yes	No
scaffold_10	11446243	Thhalv10017746m.g	G	A	Yes	Yes	No
scaffold_10	7529768	Thhalv10017644m.g	C	A	Yes	Yes	No
scaffold_10	10870324	Thhalv10017560m.g	C	A	Yes	Yes	No
scaffold_10	10870732	Thhalv10017560m.g	C	T	Yes	Yes	No
scaffold_10	10870747	Thhalv10017560m.g	G	T	Yes	Yes	No
scaffold_10	10870877	Thhalv10017560m.g	A	G	Yes	Yes	No
scaffold_10	10870880	Thhalv10017560m.g	A	G	Yes	Yes	No
scaffold_10	10870937	Thhalv10017560m.g	A	G	Yes	Yes	No
scaffold_10	10872123	Thhalv10017560m.g	C	T	Yes	Yes	No
scaffold_10	10872126	Thhalv10017560m.g	C	A	Yes	Yes	No
scaffold_10	10872359	Thhalv10017560m.g	G	C	Yes	Yes	No
scaffold_10	10872401	Thhalv10017560m.g	A	T	Yes	Yes	No
scaffold_10	10931395	Thhalv10017507m.g	C	A	Yes	Yes	No
scaffold_10	10931396	Thhalv10017507m.g	G	A	Yes	Yes	No
scaffold_10	10932293	Thhalv10017507m.g	G	C	Yes	Yes	No
scaffold_10	7525402	Thhalv10017477m.g	G	A	Yes	Yes	No
scaffold_10	11208015	Thhalv10017476m.g	T	C	Yes	Yes	No
scaffold_10	9425668	Thhalv10017444m.g	A	C	Yes	Yes	No
scaffold_10	9425811	Thhalv10017444m.g	A	G	Yes	Yes	No
scaffold_10	9425819	Thhalv10017444m.g	G	C	Yes	Yes	No
scaffold_10	3801348	Thhalv10017443m.g	A	G	Yes	Yes	No
scaffold_10	8544566	Thhalv10017417m.g	T	A	Yes	Yes	No
scaffold_10	6919706	Thhalv10017400m.g	A	G	Yes	Yes	No
scaffold_10	11720897	Thhalv10017391m.g	T	G	Yes	Yes	No
scaffold_10	7342571	Thhalv10017390m.g	G	A	Yes	Yes	No
scaffold_10	7220721	Thhalv10017386m.g	A	G	Yes	Yes	No
scaffold_10	6308127	Thhalv10017380m.g	C	T	Yes	Yes	No
scaffold_10	4310159	Thhalv10017379m.g	C	G	Yes	Yes	No
scaffold_10	4310203	Thhalv10017379m.g	G	T	Yes	Yes	No
scaffold_10	4310263	Thhalv10017379m.g	T	C	Yes	Yes	No
scaffold_10	8540770	Thhalv10017372m.g	A	G	Yes	Yes	No
scaffold_10	8540776	Thhalv10017372m.g	G	A	Yes	Yes	No
scaffold_10	8540976	Thhalv10017372m.g	A	T	Yes	Yes	No
scaffold_10	8541264	Thhalv10017372m.g	T	C	Yes	Yes	No
scaffold_10	4169712	Thhalv10017370m.g	G	A	Yes	Yes	No
scaffold_10	10275249	Thhalv10017366m.g	A	G	Yes	Yes	No
scaffold_10	8067976	Thhalv10017361m.g	G	A	Yes	Yes	No
scaffold_10	8068120	Thhalv10017361m.g	A	G	Yes	Yes	No
scaffold_10	4879541	Thhalv10017356m.g	T	C	Yes	Yes	No
scaffold_10	11101431	Thhalv10017345m.g	T	C	Yes	Yes	No
scaffold_10	8761194	Thhalv10017341m.g	A	C	Yes	Yes	No
scaffold_10	8761296	Thhalv10017341m.g	T	C	Yes	Yes	No
scaffold_10	7195840	Thhalv10017331m.g	A	G	Yes	Yes	No
scaffold_10	9699445	Thhalv10017321m.g	A	G	Yes	Yes	No
scaffold_10	6461147	Thhalv10017319m.g	A	T	Yes	Yes	No
scaffold_10	6461173	Thhalv10017319m.g	C	T	Yes	Yes	No
scaffold_10	4665742	Thhalv10017315m.g	A	T	Yes	Yes	No
scaffold_10	4666127	Thhalv10017315m.g	A	C	Yes	Yes	No
scaffold_10	4666129	Thhalv10017315m.g	A	C	Yes	Yes	No
scaffold_10	3755592	Thhalv10017309m.g	G	A	Yes	Yes	No
scaffold_10	11691178	Thhalv10017308m.g	T	C	Yes	Yes	No
scaffold_10	10301487	Thhalv10017305m.g	T	G	Yes	Yes	No
scaffold_10	10301489	Thhalv10017305m.g	C	T	Yes	Yes	No
scaffold_10	10582976	Thhalv10017287m.g	T	C	Yes	Yes	No
scaffold_10	10583008	Thhalv10017287m.g	G	A	Yes	Yes	No
scaffold_10	11009364	Thhalv10017276m.g	T	G	Yes	Yes	No
scaffold_10	5505787	Thhalv10017271m.g	C	A	Yes	Yes	No
scaffold_10	10518997	Thhalv10017265m.g	A	G	Yes	Yes	No
scaffold_10	8022699	Thhalv10017264m.g	C	T	Yes	Yes	No
scaffold_10	2881504	Thhalv10017255m.g	T	A	Yes	Yes	No
scaffold_10	10495792	Thhalv10017249m.g	T	C	Yes	Yes	No
scaffold_10	6460257	Thhalv10017248m.g	T	C	Yes	Yes	No
scaffold_10	6460314	Thhalv10017248m.g	G	A	Yes	Yes	No
scaffold_10	9136678	Thhalv10017239m.g	G	A	Yes	Yes	No
scaffold_10	2498577	Thhalv10017225m.g	G	T	Yes	Yes	No
scaffold_10	2499468	Thhalv10017225m.g	G	A	Yes	Yes	No
scaffold_10	8782193	Thhalv10017224m.g	A	T	Yes	Yes	No
scaffold_10	8783805	Thhalv10017224m.g	A	T	Yes	Yes	No
scaffold_10	9212070	Thhalv10017215m.g	T	C	Yes	Yes	No
scaffold_10	4833153	Thhalv10017209m.g	A	T	Yes	Yes	No
scaffold_10	4833159	Thhalv10017209m.g	A	C	Yes	Yes	No
scaffold_10	11204636	Thhalv10017207m.g	A	G	Yes	Yes	No
scaffold_10	7331804	Thhalv10017201m.g	T	C	Yes	Yes	No
scaffold_10	2058820	Thhalv10017190m.g	C	T	Yes	Yes	No
scaffold_10	11516443	Thhalv10017186m.g	G	A	Yes	Yes	No
scaffold_10	11516646	Thhalv10017186m.g	T	C	Yes	Yes	No
scaffold_10	11516655	Thhalv10017186m.g	A	C	Yes	Yes	No
scaffold_10	11516712	Thhalv10017186m.g	C	T	Yes	Yes	No
scaffold_10	11516853	Thhalv10017186m.g	T	C	Yes	Yes	No
scaffold_10	11516855	Thhalv10017186m.g	A	G	Yes	Yes	No
scaffold_10	11516868	Thhalv10017186m.g	C	T	Yes	Yes	No
scaffold_10	11517000	Thhalv10017186m.g	G	T	Yes	Yes	No
scaffold_10	11517048	Thhalv10017186m.g	C	G	Yes	Yes	No
scaffold_10	11517282	Thhalv10017186m.g	G	A	Yes	Yes	No
scaffold_10	11517288	Thhalv10017186m.g	G	A	Yes	Yes	No
scaffold_10	11517300	Thhalv10017186m.g	G	A	Yes	Yes	No
scaffold_10	7310963	Thhalv10017178m.g	A	T	Yes	Yes	No
scaffold_10	4021233	Thhalv10017176m.g	C	T	Yes	Yes	No
scaffold_10	6405612	Thhalv10017169m.g	C	T	Yes	Yes	No
scaffold_10	8358129	Thhalv10017166m.g	T	C	Yes	Yes	No
scaffold_10	8358514	Thhalv10017166m.g	T	A	Yes	Yes	No
scaffold_10	7687099	Thhalv10017155m.g	G	A	Yes	Yes	No
scaffold_10	6473381	Thhalv10017144m.g	G	T	Yes	Yes	No
scaffold_10	11891314	Thhalv10017142m.g	T	G	Yes	Yes	No
scaffold_10	11891417	Thhalv10017142m.g	C	G	Yes	Yes	No
scaffold_10	9882694	Thhalv10017141m.g	C	A	Yes	Yes	No
scaffold_10	9882701	Thhalv10017141m.g	T	C	Yes	Yes	No
scaffold_10	9882988	Thhalv10017141m.g	G	A	Yes	Yes	No
scaffold_10	9883054	Thhalv10017141m.g	G	T	Yes	Yes	No
scaffold_10	9883105	Thhalv10017141m.g	A	T	Yes	Yes	No
scaffold_10	9883114	Thhalv10017141m.g	T	C	Yes	Yes	No
scaffold_10	9883527	Thhalv10017141m.g	A	G	Yes	Yes	No
scaffold_10	9883545	Thhalv10017141m.g	A	G	Yes	Yes	No
scaffold_10	9883617	Thhalv10017141m.g	T	C	Yes	Yes	No
scaffold_10	9884089	Thhalv10017141m.g	G	A	Yes	Yes	No
scaffold_10	10574352	Thhalv10017117m.g	C	G	Yes	Yes	No
scaffold_10	5890284	Thhalv10017096m.g	T	G	Yes	Yes	No
scaffold_10	5890705	Thhalv10017096m.g	G	A	Yes	Yes	No
scaffold_10	5890933	Thhalv10017096m.g	C	T	Yes	Yes	No
scaffold_10	5891242	Thhalv10017096m.g	C	T	Yes	Yes	No
scaffold_10	11451841	Thhalv10017089m.g	C	G	Yes	Yes	No
scaffold_10	11452133	Thhalv10017089m.g	C	A	Yes	Yes	No
scaffold_10	7860336	Thhalv10017082m.g	C	A	Yes	Yes	No
scaffold_10	7860447	Thhalv10017082m.g	A	C	Yes	Yes	No
scaffold_10	7860456	Thhalv10017082m.g	C	A	Yes	Yes	No
scaffold_10	7860489	Thhalv10017082m.g	A	G	Yes	Yes	No
scaffold_10	7861876	Thhalv10017082m.g	A	C	Yes	Yes	No
scaffold_10	11862224	Thhalv10017066m.g	A	T	Yes	Yes	No
scaffold_10	10597935	Thhalv10017060m.g	T	G	Yes	Yes	No
scaffold_10	10598042	Thhalv10017060m.g	G	T	Yes	Yes	No
scaffold_10	10598071	Thhalv10017060m.g	A	T	Yes	Yes	No
scaffold_10	9655588	Thhalv10017036m.g	C	A	Yes	Yes	No
scaffold_10	7953395	Thhalv10017028m.g	A	G	Yes	Yes	No
scaffold_10	7742944	Thhalv10017025m.g	G	A	Yes	Yes	No
scaffold_10	9118482	Thhalv10017023m.g	C	T	Yes	Yes	No
scaffold_10	9118483	Thhalv10017023m.g	G	T	Yes	Yes	No
scaffold_10	10105032	Thhalv10017000m.g	G	T	Yes	Yes	No
scaffold_10	10105067	Thhalv10017000m.g	T	C	Yes	Yes	No
scaffold_10	8179234	Thhalv10016986m.g	A	T	Yes	Yes	No
scaffold_10	8179253	Thhalv10016986m.g	A	C	Yes	Yes	No
scaffold_10	8179281	Thhalv10016986m.g	T	C	Yes	Yes	No
scaffold_10	8179659	Thhalv10016986m.g	T	A	Yes	Yes	No
scaffold_10	8180133	Thhalv10016986m.g	C	T	Yes	Yes	No
scaffold_10	8180468	Thhalv10016986m.g	T	C	Yes	Yes	No
scaffold_10	5060697	Thhalv10016970m.g	A	T	Yes	Yes	No
scaffold_10	9403657	Thhalv10016967m.g	C	T	Yes	Yes	No
scaffold_10	9889237	Thhalv10016949m.g	C	T	Yes	Yes	No
scaffold_10	9889455	Thhalv10016949m.g	C	G	Yes	Yes	No
scaffold_10	4744677	Thhalv10016946m.g	A	G	Yes	Yes	No
scaffold_10	4235077	Thhalv10016938m.g	A	G	Yes	Yes	No
scaffold_10	7148828	Thhalv10016929m.g	T	G	Yes	Yes	No
scaffold_10	7148947	Thhalv10016929m.g	G	A	Yes	Yes	No
scaffold_10	9344096	Thhalv10016917m.g	G	T	Yes	Yes	No
scaffold_10	6723343	Thhalv10016914m.g	C	T	Yes	Yes	No
scaffold_10	8305465	Thhalv10016905m.g	A	T	Yes	Yes	No
scaffold_10	8305477	Thhalv10016905m.g	G	C	Yes	Yes	No
scaffold_10	8306021	Thhalv10016905m.g	A	G	Yes	Yes	No
scaffold_10	8306054	Thhalv10016905m.g	T	C	Yes	Yes	No
scaffold_10	8306219	Thhalv10016905m.g	T	A	Yes	Yes	No
scaffold_10	8306381	Thhalv10016905m.g	T	G	Yes	Yes	No
scaffold_10	8306399	Thhalv10016905m.g	G	C	Yes	Yes	No
scaffold_10	8306640	Thhalv10016905m.g	A	G	Yes	Yes	No
scaffold_10	8306688	Thhalv10016905m.g	C	T	Yes	Yes	No
scaffold_10	6186578	Thhalv10016897m.g	C	G	Yes	Yes	No
scaffold_10	10522904	Thhalv10016895m.g	C	T	Yes	Yes	No
scaffold_10	8611612	Thhalv10016893m.g	T	G	Yes	Yes	No
scaffold_10	8613845	Thhalv10016893m.g	A	G	Yes	Yes	No
scaffold_10	9805650	Thhalv10016889m.g	G	A	Yes	Yes	No
scaffold_10	9806194	Thhalv10016889m.g	C	G	Yes	Yes	No
scaffold_10	5412304	Thhalv10016873m.g	C	T	Yes	Yes	No
scaffold_10	5412823	Thhalv10016873m.g	G	A	Yes	Yes	No
scaffold_10	5785518	Thhalv10016861m.g	T	C	Yes	Yes	No
scaffold_10	5865363	Thhalv10016840m.g	G	A	Yes	Yes	No
scaffold_10	5865385	Thhalv10016840m.g	C	T	Yes	Yes	No
scaffold_10	5865435	Thhalv10016840m.g	C	T	Yes	Yes	No
scaffold_10	5865590	Thhalv10016840m.g	A	T	Yes	Yes	No
scaffold_10	5865599	Thhalv10016840m.g	A	G	Yes	Yes	No
scaffold_10	5865626	Thhalv10016840m.g	C	T	Yes	Yes	No
scaffold_10	5865765	Thhalv10016840m.g	A	T	Yes	Yes	No
scaffold_10	5865781	Thhalv10016840m.g	T	C	Yes	Yes	No
scaffold_10	5865868	Thhalv10016840m.g	G	A	Yes	Yes	No
scaffold_10	5865885	Thhalv10016840m.g	A	C	Yes	Yes	No
scaffold_10	6258632	Thhalv10016834m.g	A	T	Yes	Yes	No
scaffold_10	6259460	Thhalv10016834m.g	T	A	Yes	Yes	No
scaffold_10	8130148	Thhalv10016805m.g	T	A	Yes	Yes	No
scaffold_10	8131561	Thhalv10016805m.g	G	T	Yes	Yes	No
scaffold_10	5083079	Thhalv10016786m.g	G	A	Yes	Yes	No
scaffold_10	8902145	Thhalv10016774m.g	G	T	Yes	Yes	No
scaffold_10	10311778	Thhalv10016771m.g	T	C	Yes	Yes	No
scaffold_10	10830205	Thhalv10016760m.g	T	C	Yes	Yes	No
scaffold_10	10831319	Thhalv10016760m.g	C	T	Yes	Yes	No
scaffold_10	8623638	Thhalv10016755m.g	G	A	Yes	Yes	No
scaffold_10	8625279	Thhalv10016755m.g	A	G	Yes	Yes	No
scaffold_10	8625340	Thhalv10016755m.g	G	C	Yes	Yes	No
scaffold_10	5732358	Thhalv10016751m.g	A	T	Yes	Yes	No
scaffold_10	5732757	Thhalv10016751m.g	A	T	Yes	Yes	No
scaffold_10	5732804	Thhalv10016751m.g	A	G	Yes	Yes	No
scaffold_10	5732932	Thhalv10016751m.g	T	G	Yes	Yes	No
scaffold_10	5732935	Thhalv10016751m.g	C	A	Yes	Yes	No
scaffold_10	5733931	Thhalv10016751m.g	C	T	Yes	Yes	No
scaffold_10	5733941	Thhalv10016751m.g	C	A	Yes	Yes	No
scaffold_10	5734142	Thhalv10016751m.g	G	T	Yes	Yes	No
scaffold_10	5734143	Thhalv10016751m.g	T	C	Yes	Yes	No
scaffold_10	7766849	Thhalv10016749m.g	G	A	Yes	Yes	No
scaffold_10	10121249	Thhalv10016747m.g	A	G	Yes	Yes	No
scaffold_10	9893994	Thhalv10016729m.g	T	C	Yes	Yes	No
scaffold_10	9894074	Thhalv10016729m.g	T	C	Yes	Yes	No
scaffold_10	10921263	Thhalv10016713m.g	A	G	Yes	Yes	No
scaffold_10	10922561	Thhalv10016713m.g	G	A	Yes	Yes	No
scaffold_10	10922626	Thhalv10016713m.g	T	A	Yes	Yes	No
scaffold_10	8373093	Thhalv10016712m.g	G	A	Yes	Yes	No
scaffold_10	8373350	Thhalv10016712m.g	A	T	Yes	Yes	No
scaffold_10	8374034	Thhalv10016712m.g	C	T	Yes	Yes	No
scaffold_10	8374800	Thhalv10016712m.g	T	C	Yes	Yes	No
scaffold_10	9851795	Thhalv10016709m.g	T	A	Yes	Yes	No
scaffold_10	7801030	Thhalv10016708m.g	G	A	Yes	Yes	No
scaffold_10	1894367	Thhalv10016678m.g	G	A	Yes	Yes	No
scaffold_10	8385061	Thhalv10016634m.g	T	A	Yes	Yes	No
scaffold_10	10219839	Thhalv10016631m.g	A	T	Yes	Yes	No
scaffold_10	10220305	Thhalv10016631m.g	G	A	Yes	Yes	No
scaffold_10	7177508	Thhalv10016622m.g	T	A	Yes	Yes	No
scaffold_10	7177547	Thhalv10016622m.g	C	G	Yes	Yes	No
scaffold_10	7179854	Thhalv10016622m.g	G	T	Yes	Yes	Yes
scaffold_10	7668540	Thhalv10016599m.g	A	C	Yes	Yes	No
scaffold_10	7668679	Thhalv10016599m.g	C	T	Yes	Yes	No
scaffold_10	7669179	Thhalv10016599m.g	A	G	Yes	Yes	No
scaffold_10	7669191	Thhalv10016599m.g	T	C	Yes	Yes	No
scaffold_10	6540255	Thhalv10016596m.g	A	T	Yes	Yes	No
scaffold_10	8583191	Thhalv10016595m.g	A	G	Yes	Yes	No
scaffold_10	8583247	Thhalv10016595m.g	G	A	Yes	Yes	No
scaffold_10	8584215	Thhalv10016595m.g	G	A	Yes	Yes	No
scaffold_10	6828203	Thhalv10016575m.g	G	T	Yes	Yes	No
scaffold_10	6549016	Thhalv10016569m.g	T	G	Yes	Yes	No
scaffold_10	6549101	Thhalv10016569m.g	T	G	Yes	Yes	No
scaffold_10	8832271	Thhalv10016558m.g	A	T	Yes	Yes	No
scaffold_10	10721663	Thhalv10016554m.g	A	C	Yes	Yes	No
scaffold_10	7400442	Thhalv10016550m.g	T	C	Yes	Yes	No
scaffold_10	5756933	Thhalv10016545m.g	G	T	Yes	Yes	No
scaffold_10	10982131	Thhalv10016538m.g	A	T	Yes	Yes	No
scaffold_10	10982759	Thhalv10016538m.g	C	T	Yes	Yes	No
scaffold_10	3130303	Thhalv10016532m.g	C	T	Yes	Yes	No
scaffold_10	3130349	Thhalv10016532m.g	T	A	Yes	Yes	No
scaffold_10	3130361	Thhalv10016532m.g	A	C	Yes	Yes	No
scaffold_10	3130857	Thhalv10016532m.g	C	G	Yes	Yes	No
scaffold_10	3131084	Thhalv10016532m.g	C	T	Yes	Yes	No
scaffold_10	3131095	Thhalv10016532m.g	C	T	Yes	Yes	No
scaffold_10	3131695	Thhalv10016532m.g	T	C	Yes	Yes	No
scaffold_10	3131698	Thhalv10016532m.g	C	A	Yes	Yes	No
scaffold_10	3132819	Thhalv10016532m.g	G	A	Yes	Yes	No
scaffold_10	7285923	Thhalv10016510m.g	C	A	Yes	Yes	No
scaffold_10	7290359	Thhalv10016510m.g	T	C	Yes	Yes	No
scaffold_10	10894879	Thhalv10016505m.g	A	G	Yes	Yes	No
scaffold_10	4910348	Thhalv10016370m.g	A	C	Yes	Yes	No
scaffold_10	5954695	Thhalv10016334m.g	A	G	Yes	Yes	No
scaffold_10	11009739	Thhalv10016317m.g	T	G	Yes	Yes	No
scaffold_10	4558632	Thhalv10016261m.g	A	C	Yes	Yes	No
scaffold_10	8365041	Thhalv10016258m.g	A	G	Yes	Yes	No
scaffold_10	6949184	Thhalv10016177m.g	A	C	Yes	Yes	No
scaffold_10	9156596	Thhalv10016144m.g	T	A	Yes	Yes	No
scaffold_2	8243587	Thhalv10016102m.g	G	C	Yes	Yes	No
scaffold_2	3021939	Thhalv10016099m.g	C	A	Yes	Yes	No
scaffold_2	3578013	Thhalv10016092m.g	A	G	Yes	Yes	No
scaffold_2	12560301	Thhalv10016012m.g	G	A	Yes	Yes	No
scaffold_2	12560310	Thhalv10016012m.g	A	G	Yes	Yes	No
scaffold_2	7947870	Thhalv10015882m.g	G	A	Yes	Yes	No
scaffold_2	15986332	Thhalv10015860m.g	C	G	Yes	Yes	No
scaffold_2	8383947	Thhalv10015813m.g	C	G	Yes	Yes	No
scaffold_2	8383965	Thhalv10015813m.g	A	T	Yes	Yes	No
scaffold_2	8384115	Thhalv10015813m.g	G	A	Yes	Yes	No
scaffold_2	8384130	Thhalv10015813m.g	G	T	Yes	Yes	No
[truncated: 12,810 more rows]
